# Supplementary material for: Skeletal muscle TET3 promotes insulin resistance through destabilisation of PGC-1α
Source: Diabetologia. 2024 Jan 13;67(4):724–37. doi: 10.1007/s00125-023-06073-5 (PMC10904493; doi:10.1007/s00125-023-06073-5)
Supplement: Supplementary file 2 — Supplementary file2 (XLS 2820 KB) [file 125_2023_6073_MOESM2_ESM.xls]

## Sheet: WT-KO-all-genes
gene	baseMean	log2FoldChange	lfcSE	stat	pvalue	padj	Symbol
ENSMUSG00000000001.4	268.716	0.216292	0.192292	1.12481	0.26067	0.586104	Gnai3
ENSMUSG00000000003.15	0	NA	NA	NA	NA	NA	Pbsn
ENSMUSG00000000028.14	71.9929	0.245468	0.35466	0.692122	0.488861	0.773116	Cdc45
ENSMUSG00000000031.15	11688.5	-0.000776944	0.315787	-0.00246034	0.998037	0.999559	H19
ENSMUSG00000000037.16	0	NA	NA	NA	NA	NA	Scml2
ENSMUSG00000000049.11	6.80031	-0.375817	1.36112	-0.276108	0.782465	NA	Apoh
ENSMUSG00000000056.7	3970.83	0.0857581	0.127891	0.670556	0.502503	0.781989	Narf
ENSMUSG00000000058.6	469.531	0.310669	0.158181	1.96402	0.0495283	0.268371	Cav2
ENSMUSG00000000078.7	825.806	0.368993	0.32033	1.15191	0.249357	0.576806	Klf6
ENSMUSG00000000085.16	721.082	0.250105	0.170068	1.47062	0.141395	0.444221	Scmh1
ENSMUSG00000000088.7	8467.15	-0.316369	0.169041	-1.87155	0.0612685	0.298519	Cox5a
ENSMUSG00000000093.6	45.052	0.153745	0.536632	0.2865	0.774495	NA	Tbx2
ENSMUSG00000000094.12	79.1356	-0.429735	0.592896	-0.724806	0.468571	0.760603	Tbx4
ENSMUSG00000000103.12	0	NA	NA	NA	NA	NA	Zfy2
ENSMUSG00000000120.6	40.4287	0.0370208	0.564188	0.0656179	0.947682	NA	Ngfr
ENSMUSG00000000125.5	0	NA	NA	NA	NA	NA	Wnt3
ENSMUSG00000000126.11	387.577	-0.240357	0.1905	-1.26171	0.207052	0.523208	Wnt9a
ENSMUSG00000000127.14	237.148	0.155818	0.244989	0.636021	0.524763	0.796563	Fer
ENSMUSG00000000131.15	395.123	-0.0295477	0.234191	-0.126169	0.899598	0.967752	Xpo6
ENSMUSG00000000134.17	239.434	-0.0777389	0.250746	-0.310031	0.756537	0.910745	Tfe3
ENSMUSG00000000142.15	192.117	0.28426	0.254162	1.11842	0.263388	0.5879	Axin2
ENSMUSG00000000148.17	195.182	-0.245019	0.259759	-0.943254	0.345551	0.667729	Brat1
ENSMUSG00000000149.10	642.669	0.262427	0.180099	1.45713	0.145081	0.449555	Gna12
ENSMUSG00000000154.16	2.21398	-0.800829	2.45386	-0.326355	0.744156	NA	Slc22a18
ENSMUSG00000000157.15	0	NA	NA	NA	NA	NA	Itgb2l
ENSMUSG00000000159.15	0	NA	NA	NA	NA	NA	Igsf5
ENSMUSG00000000167.14	1.69627	1.08389	3.14488	0.344652	0.730356	NA	Pih1d2
ENSMUSG00000000168.9	3554.66	0.13953	0.169474	0.823312	0.410331	0.72145	Dlat
ENSMUSG00000000171.5	6734.62	-0.24419	0.146099	-1.6714	0.0946426	0.373143	Sdhd
ENSMUSG00000000182.9	0.579844	-2.47577	3.97301	-0.623148	0.533187	NA	Fgf23
ENSMUSG00000000183.6	145.257	-0.146433	0.433898	-0.337482	0.735753	0.900571	Fgf6
ENSMUSG00000000184.12	242.058	0.535625	0.253719	2.1111	0.0347637	0.22475	Ccnd2
ENSMUSG00000000194.13	896.229	0.0129625	0.151092	0.0857924	0.931631	0.978761	Gpr107
ENSMUSG00000000197.7	0	NA	NA	NA	NA	NA	Nalcn
ENSMUSG00000000202.9	2.07928	-0.806888	3.03223	-0.266104	0.790159	NA	Btbd17
ENSMUSG00000000204.16	0	NA	NA	NA	NA	NA	Slfn4
ENSMUSG00000000214.11	0	NA	NA	NA	NA	NA	Th
ENSMUSG00000000215.11	0.32891	2.11051	4.04577	0.521657	0.601909	NA	Ins2
ENSMUSG00000000216.8	0	NA	NA	NA	NA	NA	Scnn1g
ENSMUSG00000000223.13	438.059	-2.41604	1.1008	-2.19481	0.0281776	0.201223	Drp2
ENSMUSG00000000244.17	5.78811	-0.321767	1.08014	-0.297894	0.765784	NA	Tspan32
ENSMUSG00000000247.11	0	NA	NA	NA	NA	NA	Lhx2
ENSMUSG00000000248.16	0	NA	NA	NA	NA	NA	Clec2g
ENSMUSG00000000253.13	4811.21	-0.275326	0.121099	-2.27356	0.0229922	0.183052	Gmpr
ENSMUSG00000000263.15	0	NA	NA	NA	NA	NA	Glra1
ENSMUSG00000000266.11	163.863	0.711732	0.237156	3.00111	0.00268998	0.0544213	Mid2
ENSMUSG00000000275.16	361.176	0.0268276	0.207315	0.129405	0.897037	0.966464	Trim25
ENSMUSG00000000276.11	161.512	0.136097	0.243392	0.559168	0.576047	0.823375	Dgke
ENSMUSG00000000278.10	174.363	-0.185193	0.26918	-0.68799	0.491459	0.77425	Scpep1
ENSMUSG00000000282.12	302.1	-0.293286	0.242015	-1.21185	0.225569	0.547464	Mnt
ENSMUSG00000000290.13	16.1083	-0.304162	0.915126	-0.332371	0.739609	NA	Itgb2
ENSMUSG00000000295.13	155.619	-0.266702	0.272191	-0.979836	0.327167	0.649991	Hddc2
ENSMUSG00000000296.8	897.789	0.00861735	0.209149	0.041202	0.967135	0.991094	Tpd52l1
ENSMUSG00000000301.16	31.6849	-0.26317	0.643375	-0.409046	0.682506	NA	Pemt
ENSMUSG00000000303.12	36.4113	-3.3035	1.12875	-2.92668	0.00342601	NA	Cdh1
ENSMUSG00000000305.12	195.4	0.11232	0.411854	0.272718	0.78507	0.92389	Cdh4
ENSMUSG00000000308.14	0.310592	-1.56272	4.03059	-0.387716	0.698226	NA	Ckmt1
ENSMUSG00000000317.11	129.17	1.13085	0.345032	3.27752	0.00104722	0.0318105	Bcl6b
ENSMUSG00000000318.16	18.6179	0.307686	0.82847	0.37139	0.710347	NA	Clec10a
ENSMUSG00000000320.10	43.0273	0.534192	0.478416	1.11658	0.264172	NA	Alox12
ENSMUSG00000000325.15	423.834	-0.214409	0.185033	-1.15876	0.246552	0.572767	Arvcf
ENSMUSG00000000326.12	779.817	-0.417977	0.216503	-1.93058	0.0535349	0.278494	Comt
ENSMUSG00000000339.14	493.616	0.0144929	0.194141	0.0746516	0.940492	0.981875	Rtca
ENSMUSG00000000340.10	1164.64	0.127201	0.182494	0.697013	0.485795	0.771931	Dbt
ENSMUSG00000000346.8	2227.73	-0.0992496	0.157	-0.632162	0.527281	0.798515	Dazap2
ENSMUSG00000000355.13	376.825	-0.38306	0.180164	-2.12617	0.0334893	0.219297	Mcts1
ENSMUSG00000000359.3	38.9445	0.715466	0.553993	1.29147	0.19654	NA	Rem1
ENSMUSG00000000365.9	1.44988	4.15244	3.23362	1.28415	0.199091	NA	Rnf17
ENSMUSG00000000374.8	1330.64	0.178987	0.164189	1.09013	0.275657	0.597971	Trappc10
ENSMUSG00000000378.15	525.9	-0.190864	0.188554	-1.01225	0.31142	0.633423	Ccm2
ENSMUSG00000000381.10	0	NA	NA	NA	NA	NA	Wap
ENSMUSG00000000384.15	979.863	-0.207153	0.200109	-1.0352	0.300576	0.62312	Tbrg4
ENSMUSG00000000385.7	0	NA	NA	NA	NA	NA	Tmprss2
ENSMUSG00000000386.14	0	NA	NA	NA	NA	NA	Mx1
ENSMUSG00000000392.17	44.5531	0.0198393	0.51145	0.0387902	0.969058	NA	Fap
ENSMUSG00000000394.15	0	NA	NA	NA	NA	NA	Gcg
ENSMUSG00000000399.10	6225.09	-0.045717	0.116874	-0.391165	0.695676	0.886673	Ndufa9
ENSMUSG00000000402.2	5.08816	-2.33133	2.0337	-1.14635	0.251649	NA	Egfl6
ENSMUSG00000000409.14	0.434883	-2.06084	3.99484	-0.515877	0.605941	NA	Lck
ENSMUSG00000000411.7	0	NA	NA	NA	NA	NA	Tssk3
ENSMUSG00000000416.16	12.2902	-0.842417	0.8083	-1.04221	0.297315	NA	Cttnbp2
ENSMUSG00000000420.15	1253.74	0.450382	0.160317	2.80931	0.00496472	0.0800649	Galnt1
ENSMUSG00000000435.1	16.9234	-0.275538	0.822292	-0.335086	0.73756	NA	Myf5
ENSMUSG00000000439.9	1471.48	-0.105747	0.151048	-0.70009	0.483871	0.770921	Mkrn2
ENSMUSG00000000440.12	68.4067	0.320452	0.424864	0.754246	0.450701	0.749402	Pparg
ENSMUSG00000000441.17	3410.54	-0.201816	0.114533	-1.76208	0.0780551	0.339056	Raf1
ENSMUSG00000000486.13	13.4784	-0.308156	1.12842	-0.273087	0.784786	NA	2021-09-01
ENSMUSG00000000489.6	438.78	0.692918	0.217459	3.18643	0.0014404	0.0392719	Pdgfb
ENSMUSG00000000530.16	215.307	-0.0983031	0.310312	-0.316788	0.751404	0.908318	Acvrl1
ENSMUSG00000000531.4	92.3631	0.168879	0.313699	0.538347	0.590338	0.833793	Grasp
ENSMUSG00000000532.10	2036.07	-0.586475	0.258584	-2.26802	0.0233278	0.184304	Acvr1b
ENSMUSG00000000538.18	3164.8	-0.045168	0.174043	-0.259522	0.795233	0.927598	Tom1l2
ENSMUSG00000000544.14	0	NA	NA	NA	NA	NA	Gpa33
ENSMUSG00000000552.9	198.327	-0.0505137	0.317707	-0.158995	0.873673	0.9574	Zfp385a
ENSMUSG00000000555.7	254.583	0.324291	0.216866	1.49535	0.134823	0.436944	Itga5
ENSMUSG00000000560.9	0.776481	-2.89151	3.95653	-0.730819	0.46489	NA	Gabra2
ENSMUSG00000000561.14	376.951	-0.241262	0.223161	-1.08111	0.279648	0.601119	Wdr77
ENSMUSG00000000562.5	1.14725	-3.46062	3.39443	-1.0195	0.307966	NA	Adora3
ENSMUSG00000000563.17	13011.1	-0.23434	0.185667	-1.26215	0.206894	0.52315	Atp5f1
ENSMUSG00000000567.5	34.1776	1.53431	0.715116	2.14555	0.0319093	NA	Sox9
ENSMUSG00000000568.15	983.316	0.189735	0.20069	0.945412	0.344448	0.667162	Hnrnpd
ENSMUSG00000000579.14	80.5069	0.0990343	0.340004	0.291274	0.770842	0.916785	Dynlt1c
ENSMUSG00000000581.8	475.226	-0.177987	0.254532	-0.69927	0.484383	0.771375	C1d
ENSMUSG00000000594.7	307.649	0.173788	0.233943	0.742866	0.457563	0.754799	Gm2a
ENSMUSG00000000600.15	286.276	0.182749	0.185049	0.987568	0.323364	0.645967	Krit1
ENSMUSG00000000605.9	1341.31	0.197462	0.15165	1.30209	0.192886	0.506016	Clcn4
ENSMUSG00000000606.15	0	NA	NA	NA	NA	NA	Vmn2r88
ENSMUSG00000000617.14	0	NA	NA	NA	NA	NA	Grm6
ENSMUSG00000000627.15	1.81188	-4.11661	2.92262	-1.40853	0.158973	NA	Sema4f
ENSMUSG00000000628.10	10783.3	0.113894	0.15043	0.75712	0.448978	0.748248	Hk2
ENSMUSG00000000631.20	6102.59	0.126676	0.111378	1.13736	0.255389	0.581787	Myo18a
ENSMUSG00000000632.13	7.63449	1.80867	1.29398	1.39776	0.162186	NA	Sez6
ENSMUSG00000000673.8	0	NA	NA	NA	NA	NA	Haao
ENSMUSG00000000682.7	13.9559	-0.124683	0.683651	-0.182378	0.855286	NA	Cd52
ENSMUSG00000000686.11	7.82941	-0.27519	1.31084	-0.209934	0.833719	NA	Abhd15
ENSMUSG00000000690.5	6.29488	0.854138	1.64478	0.519301	0.603551	NA	Hoxb6
ENSMUSG00000000693.10	53.6934	0.0325133	0.442731	0.0734381	0.941458	NA	Loxl3
ENSMUSG00000000701.8	0	NA	NA	NA	NA	NA	Tcl1b5
ENSMUSG00000000706.16	0	NA	NA	NA	NA	NA	Btn1a1
ENSMUSG00000000708.14	2277.36	0.229845	0.161575	1.42253	0.154872	0.462253	Kat2b
ENSMUSG00000000711.3	2891.21	0.0426071	0.125453	0.339626	0.734138	0.899746	Rab5b
ENSMUSG00000000724.10	0	NA	NA	NA	NA	NA	Cryba1
ENSMUSG00000000730.13	0	NA	NA	NA	NA	NA	Dnmt3l
ENSMUSG00000000731.15	0	NA	NA	NA	NA	NA	Aire
ENSMUSG00000000732.9	40.1475	0.324881	0.620192	0.52384	0.60039	NA	Icosl
ENSMUSG00000000738.18	3453.98	-0.135008	0.130185	-1.03704	0.299716	0.622802	Spg7
ENSMUSG00000000739.14	22.0503	-0.417536	0.669256	-0.623881	0.532705	NA	Sult5a1
ENSMUSG00000000740.12	5863.44	-0.466745	0.118111	-3.95174	7.75854e-05	0.00593616	Rpl13
ENSMUSG00000000743.9	1569.49	-0.330144	0.144988	-2.27703	0.0227842	0.182417	Chmp1a
ENSMUSG00000000751.13	1407.68	0.260014	0.211844	1.22738	0.219678	0.541381	Rpa1
ENSMUSG00000000753.15	578.02	0.0558077	0.244088	0.228638	0.81915	0.935017	Serpinf1
ENSMUSG00000000759.14	214.771	0.185517	0.215897	0.859287	0.390182	0.706242	Tubgcp3
ENSMUSG00000000766.18	0	NA	NA	NA	NA	NA	Oprm1
ENSMUSG00000000776.12	454.055	-0.131881	0.176102	-0.748894	0.453921	0.752569	Polr3d
ENSMUSG00000000782.15	8.22542	-0.0696855	1.03872	-0.0670878	0.946512	NA	Tcf7
ENSMUSG00000000787.12	5525.23	0.253416	0.114953	2.20451	0.0274883	0.198948	Ddx3x
ENSMUSG00000000791.9	0	NA	NA	NA	NA	NA	Il12rb1
ENSMUSG00000000792.2	0	NA	NA	NA	NA	NA	Slc5a5
ENSMUSG00000000794.9	41.1085	-0.1814	0.69353	-0.26156	0.79366	NA	Kcnn3
ENSMUSG00000000804.14	374.094	0.407202	0.182295	2.23375	0.0254995	0.191744	Usp32
ENSMUSG00000000805.18	162.143	0.134507	0.284011	0.473596	0.635788	0.85826	Car4
ENSMUSG00000000811.13	131.52	0.0597701	0.275014	0.217334	0.827948	0.9378	Txnrd3
ENSMUSG00000000817.10	0	NA	NA	NA	NA	NA	Fasl
ENSMUSG00000000823.16	494.269	0.0966195	0.157445	0.613673	0.539431	0.805971	Zfp512b
ENSMUSG00000000826.16	617.296	0.372393	0.292324	1.2739	0.202697	0.518123	Dnajc5
ENSMUSG00000000827.18	616.376	-0.282644	0.190999	-1.47982	0.138921	0.440826	Tpd52l2
ENSMUSG00000000838.17	120.66	0.37622	0.331638	1.13443	0.256614	0.582885	Fmr1
ENSMUSG00000000861.15	0.476512	2.59838	4.01108	0.647801	0.517114	NA	Bcl11a
ENSMUSG00000000869.12	0	NA	NA	NA	NA	NA	Il4
ENSMUSG00000000876.11	467.382	-0.256593	0.230281	-1.11426	0.265168	0.589816	Pxmp4
ENSMUSG00000000881.12	48.7705	-0.607471	0.497625	-1.22074	0.222184	NA	Dlg3
ENSMUSG00000000884.16	41.4516	0.000658004	0.562278	0.00117025	0.999066	NA	Gnb1l
ENSMUSG00000000889.8	0	NA	NA	NA	NA	NA	Dbh
ENSMUSG00000000901.16	33.0418	-0.0907894	0.577314	-0.157262	0.875039	NA	Mmp11
ENSMUSG00000000902.13	245.072	0.0790921	0.227157	0.348183	0.727703	0.8975	Smarcb1
ENSMUSG00000000903.3	1.61313	-3.95074	3.02469	-1.30616	0.191497	NA	Vpreb3
ENSMUSG00000000915.15	186.533	-0.0045645	0.308887	-0.0147773	0.98821	0.997261	Hip1r
ENSMUSG00000000916.15	127.126	-0.243625	0.287365	-0.847788	0.396556	0.710163	Nsun5
ENSMUSG00000000934.8	378.268	-0.01342	0.171323	-0.0783312	0.937565	0.981406	Top1mt
ENSMUSG00000000938.11	326.164	0.101684	0.202832	0.501323	0.616144	0.846024	Hoxa10
ENSMUSG00000000942.10	117.127	-0.712429	0.306889	-2.32145	0.0202624	0.170405	Hoxa4
ENSMUSG00000000948.16	18.2821	1.21949	0.639644	1.90651	0.0565841	NA	Gm38393
ENSMUSG00000000957.10	187.048	0.689131	0.258455	2.66635	0.00766796	0.0999093	Mmp14
ENSMUSG00000000958.9	18.4491	-0.247591	0.793652	-0.311964	0.755068	NA	Slc7a7
ENSMUSG00000000959.6	1567.7	-0.329127	0.194999	-1.68784	0.0914425	0.365464	Oxa1l
ENSMUSG00000000976.13	291.631	0.20182	0.229141	0.880771	0.378442	0.696513	Heatr6
ENSMUSG00000000982.5	0	NA	NA	NA	NA	NA	Ccl3
ENSMUSG00000000983.13	0	NA	NA	NA	NA	NA	Wfdc18
ENSMUSG00000001014.6	18.8261	-0.982011	0.624309	-1.57296	0.115729	NA	Icam4
ENSMUSG00000001016.12	614.658	-0.142675	0.157552	-0.905572	0.365162	0.683823	Ilf2
ENSMUSG00000001017.15	1200.09	-0.0636624	0.164113	-0.387918	0.698077	0.887621	Chtop
ENSMUSG00000001018.15	1049.25	0.205289	0.311533	0.658964	0.509919	0.787716	Snapin
ENSMUSG00000001020.8	123.886	-0.135265	0.379457	-0.356469	0.721489	0.896556	S100a4
ENSMUSG00000001021.12	0.738432	-2.82268	3.95895	-0.712988	0.475853	NA	S100a3
ENSMUSG00000001023.10	0.774626	3.23793	3.97417	0.814745	0.415218	NA	S100a5
ENSMUSG00000001025.8	700.372	-0.250027	0.196232	-1.27414	0.202614	0.51804	S100a6
ENSMUSG00000001027.7	14518.5	0.292225	0.11028	2.64984	0.00805306	0.101876	Scn4a
ENSMUSG00000001029.15	130.575	0.0849278	0.348564	0.24365	0.807502	0.93152	Icam2
ENSMUSG00000001034.17	64.6753	-0.168915	0.39137	-0.431598	0.666033	0.871784	Mapk7
ENSMUSG00000001036.17	855.881	0.129243	0.148996	0.867426	0.385709	0.7034	Epn2
ENSMUSG00000001039.12	33.0898	0.142362	0.510161	0.279053	0.780204	NA	B9d1
ENSMUSG00000001052.15	575.021	0.136095	0.168289	0.808703	0.418686	0.728202	Sec24b
ENSMUSG00000001053.15	119.141	-0.00908603	0.297816	-0.0305088	0.975661	0.99365	N4bp3
ENSMUSG00000001054.9	278.372	-0.0271013	0.22695	-0.119415	0.904946	0.97026	Rmnd5b
ENSMUSG00000001056.3	347.181	-0.600419	0.192523	-3.11868	0.00181663	0.0445503	Nhp2
ENSMUSG00000001062.18	410.003	-0.0538928	0.190854	-0.282378	0.777654	0.920485	Vps9d1
ENSMUSG00000001065.15	96.9622	0.495397	0.36356	1.36263	0.172999	0.484834	Zfp276
ENSMUSG00000001076.6	0	NA	NA	NA	NA	NA	C1ql4
ENSMUSG00000001082.12	45.8199	-0.785176	0.459706	-1.708	0.0876368	NA	Mfsd10
ENSMUSG00000001089.14	394.957	0.693973	0.215425	3.22141	0.00127562	0.0365654	Luzp1
ENSMUSG00000001095.5	0	NA	NA	NA	NA	NA	Slc13a2
ENSMUSG00000001098.15	486.802	0.0911917	0.175943	0.518301	0.604248	0.840348	Kctd10
ENSMUSG00000001100.10	2436.77	-0.22917	0.154364	-1.4846	0.137649	0.43956	Poldip2
ENSMUSG00000001103.7	0	NA	NA	NA	NA	NA	Sebox
ENSMUSG00000001105.15	240.043	-0.218659	0.258686	-0.845269	0.397961	0.710839	Ift20
ENSMUSG00000001119.7	822.084	0.451248	0.161276	2.79799	0.00514219	0.0815061	Col6a1
ENSMUSG00000001120.15	48.5251	-0.155722	0.438812	-0.354871	0.722686	NA	Pcbp3
ENSMUSG00000001123.15	161.873	0.350172	0.255477	1.37066	0.170481	0.482562	Lgals9
ENSMUSG00000001127.12	1477.66	-0.331249	0.170273	-1.9454	0.0517265	0.274787	Araf
ENSMUSG00000001128.7	36.5711	-0.466303	0.57767	-0.807214	0.419543	NA	Cfp
ENSMUSG00000001131.11	8.0835	-1.22172	1.47536	-0.828083	0.407623	NA	Timp1
ENSMUSG00000001134.9	358.425	-0.446787	0.174768	-2.55646	0.0105745	0.121276	Uxt
ENSMUSG00000001138.13	319.462	0.116862	0.312392	0.374089	0.708338	0.891976	Cnnm3
ENSMUSG00000001143.13	597.473	0.0786761	0.14879	0.528773	0.596963	0.83726	Lman2l
ENSMUSG00000001150.7	661.279	0.0581267	0.162976	0.356658	0.721348	0.896556	Mcm3ap
ENSMUSG00000001151.10	3130.72	-0.0937456	0.13172	-0.711705	0.476647	0.766923	Pcnt
ENSMUSG00000001155.13	0	NA	NA	NA	NA	NA	Ftcd
ENSMUSG00000001156.9	98.7702	0.100387	0.345756	0.290341	0.771555	0.91732	Mxd1
ENSMUSG00000001157.13	75.6898	-0.0255237	0.346838	-0.0735898	0.941337	0.982162	Gmcl1
ENSMUSG00000001158.13	967.628	-0.359489	0.183812	-1.95574	0.0504953	0.271013	Snrnp27
ENSMUSG00000001166.17	6.2664	0.687983	1.64901	0.417211	0.676524	NA	Oas1c
ENSMUSG00000001168.16	0	NA	NA	NA	NA	NA	Oas1h
ENSMUSG00000001173.15	344.515	-0.0963353	0.211196	-0.456141	0.648288	0.863087	Ocrl
ENSMUSG00000001175.14	6649.12	-0.255665	0.702932	-0.363712	0.716073	0.896258	Calm1
ENSMUSG00000001211.15	2898.03	-0.0524133	0.187399	-0.279688	0.779717	0.921372	Agpat3
ENSMUSG00000001225.12	0	NA	NA	NA	NA	NA	Slc26a3
ENSMUSG00000001227.11	103.036	0.42421	0.334374	1.26867	0.204559	0.52068	Sema6b
ENSMUSG00000001228.14	4.33472	1.5914	1.75569	0.906426	0.364711	NA	Uhrf1
ENSMUSG00000001229.8	1640.11	0.0490029	0.122851	0.39888	0.689982	0.882732	Dpp9
ENSMUSG00000001240.13	363.854	-0.279119	0.204829	-1.36269	0.17298	0.484834	Ramp2
ENSMUSG00000001247.16	5.64998	-2.55294	1.95785	-1.30395	0.192249	NA	Lsr
ENSMUSG00000001248.15	677.891	-0.206939	0.178923	-1.15658	0.247442	0.574224	Gramd1a
ENSMUSG00000001249.14	169.851	0.0788343	0.260406	0.302737	0.762091	0.914027	Hpn
ENSMUSG00000001260.10	1.92373	-4.20423	2.86773	-1.46605	0.142635	NA	Gabrg1
ENSMUSG00000001270.9	132.94	-0.210899	0.380231	-0.55466	0.579127	0.82642	Ckb
ENSMUSG00000001280.12	268.969	-0.363887	1.20417	-0.30219	0.762508	0.914134	Sp1
ENSMUSG00000001281.9	22.4337	0.342476	0.758119	0.451745	0.651453	NA	Itgb7
ENSMUSG00000001285.12	214.268	-0.22832	0.211926	-1.07736	0.281321	0.603059	Myg1
ENSMUSG00000001288.14	264.198	-0.130911	0.229258	-0.571019	0.567987	0.820303	Rarg
ENSMUSG00000001289.12	1698.97	-0.234398	0.155232	-1.50999	0.131046	0.431143	Pfdn5
ENSMUSG00000001300.16	226.849	0.837099	0.24566	3.40755	0.000655485	0.0238222	Efnb2
ENSMUSG00000001305.5	190.47	-0.220225	0.216639	-1.01656	0.309364	0.631152	Rrp15
ENSMUSG00000001313.12	62.3674	0.0280425	0.421523	0.0665268	0.946958	0.984886	Rnd2
ENSMUSG00000001323.17	388.634	0.365522	0.206364	1.77125	0.0765192	0.335517	Srr
ENSMUSG00000001333.9	720.82	0.463414	0.18231	2.54189	0.0110254	0.123698	Sync
ENSMUSG00000001334.9	2576.79	0.376423	0.262908	1.43177	0.15221	0.45934	Fndc5
ENSMUSG00000001348.15	27.6697	-2.11006	0.793186	-2.66024	0.00780854	NA	Acp5
ENSMUSG00000001349.5	37.389	-0.330175	0.509243	-0.648364	0.51675	NA	Cnn1
ENSMUSG00000001366.14	854.674	-0.152431	0.238842	-0.63821	0.523337	0.795926	Fbxo9
ENSMUSG00000001376.17	597.81	-0.0430328	0.165076	-0.260685	0.794336	0.927287	Vps50
ENSMUSG00000001380.6	704.112	-0.172124	0.152577	-1.12811	0.259273	0.585429	Hars
ENSMUSG00000001383.8	1321.34	-0.217061	0.146693	-1.47969	0.138955	0.440826	Zmat2
ENSMUSG00000001403.13	30.2268	-0.025981	0.639466	-0.0406292	0.967592	NA	Ube2c
ENSMUSG00000001415.10	1664.03	-0.257173	0.149953	-1.71502	0.0863415	0.356014	Smg5
ENSMUSG00000001416.13	1700.45	-0.139727	0.146576	-0.953274	0.340451	0.663367	Cct3
ENSMUSG00000001418.13	332.116	0.0980152	0.19704	0.497437	0.618881	0.847617	Glmp
ENSMUSG00000001419.17	4525.14	-0.0953843	0.164921	-0.578363	0.563019	0.817534	Mef2d
ENSMUSG00000001420.13	40.7238	-0.16505	0.422405	-0.390737	0.695991	NA	Tmem79
ENSMUSG00000001424.14	1186.91	-0.0166391	0.165863	-0.100318	0.920092	0.976401	Snd1
ENSMUSG00000001435.15	238.696	-0.0276331	0.245071	-0.112755	0.910224	0.972537	Col18a1
ENSMUSG00000001436.15	117.756	-0.238238	0.279231	-0.853194	0.393552	0.708435	Slc19a1
ENSMUSG00000001440.5	2288.53	0.0330791	0.126111	0.262301	0.79309	0.926572	Kpnb1
ENSMUSG00000001441.13	1720.4	0.0968582	0.18493	0.523756	0.600448	0.838489	Npepps
ENSMUSG00000001444.2	16.0907	-0.50352	0.702565	-0.716688	0.473567	NA	Tbx21
ENSMUSG00000001445.10	796.082	-0.217089	0.166533	-1.30358	0.192378	0.506016	Mrpl10
ENSMUSG00000001467.5	109.9	-0.0894693	0.354335	-0.252499	0.800656	0.929902	Cyp51
ENSMUSG00000001472.17	2629.69	0.0307596	0.121369	0.253439	0.799929	0.929657	Tcf25
ENSMUSG00000001473.6	257.199	-0.0204431	0.22696	-0.0900735	0.928229	0.977406	Tubb6
ENSMUSG00000001482.15	1344.02	-0.0277013	0.133331	-0.207762	0.835415	0.940188	Def8
ENSMUSG00000001493.9	66.883	0.301451	0.36318	0.830031	0.406521	0.718385	Meox1
ENSMUSG00000001494.6	0	NA	NA	NA	NA	NA	Sost
ENSMUSG00000001496.15	0	NA	NA	NA	NA	NA	Nkx2-1
ENSMUSG00000001497.18	3.63448	5.48693	2.42729	2.26051	0.0237893	NA	Pax9
ENSMUSG00000001504.10	0.465888	-2.15138	3.98954	-0.539255	0.589711	NA	Irx2
ENSMUSG00000001506.10	1070.54	0.652992	0.306472	2.13068	0.0331158	0.218256	Col1a1
ENSMUSG00000001507.16	162.37	0.3326	0.303389	1.09628	0.272955	0.595205	Itga3
ENSMUSG00000001508.15	3825.87	-0.304802	0.137393	-2.21847	0.0265225	0.195151	Sgca
ENSMUSG00000001510.8	0	NA	NA	NA	NA	NA	Dlx3
ENSMUSG00000001517.14	3.15904	1.63977	2.70635	0.605897	0.544583	NA	Foxm1
ENSMUSG00000001518.12	309.583	-0.177568	0.188996	-0.939531	0.347458	0.669591	Itfg2
ENSMUSG00000001520.12	48.3537	0.332696	0.412105	0.807309	0.419489	NA	Nrip2
ENSMUSG00000001521.12	198.635	0.106795	0.300613	0.355259	0.722396	0.896556	Tulp3
ENSMUSG00000001524.14	298.577	-0.375502	0.197606	-1.90026	0.0573987	0.287624	Gtf2h4
ENSMUSG00000001525.10	919.616	-0.367969	0.174908	-2.10378	0.0353973	0.226788	Tubb5
ENSMUSG00000001542.7	420.45	0.244588	0.203213	1.2036	0.228743	0.552479	Ell2
ENSMUSG00000001552.14	2353.75	0.110019	0.190929	0.576232	0.564458	0.818342	Jup
ENSMUSG00000001555.10	91.8452	-0.164285	0.304864	-0.53888	0.589969	0.833741	Fkbp10
ENSMUSG00000001558.5	4.82848	-0.759019	1.69913	-0.44671	0.655085	NA	Klhl10
ENSMUSG00000001566.9	0	NA	NA	NA	NA	NA	Mnx1
ENSMUSG00000001569.10	502.389	0.281376	0.172781	1.62851	0.103417	0.389189	Nom1
ENSMUSG00000001576.14	759.564	-0.0203836	0.143544	-0.142002	0.887078	0.962768	Ergic1
ENSMUSG00000001583.13	0	NA	NA	NA	NA	NA	Tnk1
ENSMUSG00000001588.12	5.72164	0.0363161	1.15953	0.0313197	0.975015	NA	Acap1
ENSMUSG00000001604.14	6885.88	-0.150807	0.126649	-1.19075	0.233753	0.55798	Tcea3
ENSMUSG00000001622.15	0	NA	NA	NA	NA	NA	Csn3
ENSMUSG00000001627.12	799.324	-0.192263	0.197675	-0.972623	0.330741	0.653771	Ifrd1
ENSMUSG00000001630.13	302.541	0.164877	0.189678	0.869245	0.384713	0.702217	Stk38l
ENSMUSG00000001632.16	312.701	-0.127598	0.225031	-0.567026	0.570696	0.820448	Brpf1
ENSMUSG00000001642.18	2896.06	-0.142192	0.133477	-1.06529	0.286744	0.609547	Akr1b3
ENSMUSG00000001655.6	0	NA	NA	NA	NA	NA	Hoxc13
ENSMUSG00000001656.3	115.162	-0.292983	0.339639	-0.862631	0.38834	0.705108	Hoxc11
ENSMUSG00000001657.7	8.10787	0.464023	0.997953	0.464975	0.641949	NA	Hoxc8
ENSMUSG00000001661.5	37.6115	0.266993	0.728347	0.366573	0.713937	NA	Hoxc6
ENSMUSG00000001663.10	137.168	-0.710785	0.283895	-2.50369	0.0122906	0.130009	Gstt1
ENSMUSG00000001665.11	58.6279	-0.14325	0.374416	-0.382597	0.702019	NA	Gstt3
ENSMUSG00000001666.8	582.902	-0.309957	0.168397	-1.84063	0.0656756	0.310123	Ddt
ENSMUSG00000001670.13	0	NA	NA	NA	NA	NA	Tat
ENSMUSG00000001672.14	0	NA	NA	NA	NA	NA	Marveld3
ENSMUSG00000001674.11	425.881	-0.305967	0.180948	-1.69091	0.0908549	0.364566	Ddx18
ENSMUSG00000001687.15	2006.44	0.0149737	0.271489	0.055154	0.956016	0.987565	Ubl3
ENSMUSG00000001700.9	213.934	0.201744	0.234508	0.860284	0.389632	0.705472	Gramd3
ENSMUSG00000001707.8	212.534	-0.0931348	0.222456	-0.418667	0.67546	0.876161	Eef1e1
ENSMUSG00000001729.14	1306.7	0.039197	0.145477	0.269438	0.787593	0.924904	Akt1
ENSMUSG00000001739.14	55.2194	-0.144451	0.387413	-0.372861	0.709252	NA	Cldn15
ENSMUSG00000001741.12	113.944	-1.21671	0.444889	-2.73487	0.00624058	0.0891912	Il16
ENSMUSG00000001750.15	88.4158	0.282469	0.303574	0.93048	0.352123	0.673154	Tcirg1
ENSMUSG00000001751.9	119.409	-0.329524	0.316197	-1.04215	0.297342	0.620877	Naglu
ENSMUSG00000001755.12	199.693	-0.405422	0.238841	-1.69746	0.08961	0.362547	Coasy
ENSMUSG00000001761.7	116.211	0.305401	0.320824	0.951927	0.341134	0.663871	Smo
ENSMUSG00000001763.14	82.3089	0.358791	0.359752	0.997329	0.318605	0.640848	Tspan33
ENSMUSG00000001767.5	384.842	0.0892994	0.203055	0.439779	0.660097	0.868073	Crnkl1
ENSMUSG00000001768.15	205.435	0.471986	0.252455	1.86958	0.0615417	0.299265	Rin2
ENSMUSG00000001773.14	0	NA	NA	NA	NA	NA	Folh1
ENSMUSG00000001774.8	634.087	0.304025	0.200544	1.516	0.129519	0.428815	Chordc1
ENSMUSG00000001783.3	1334.76	-0.289067	0.148627	-1.94492	0.0517847	0.274787	Rtcb
ENSMUSG00000001785.13	667.84	-0.210919	0.144247	-1.4622	0.143686	0.448231	Pwp1
ENSMUSG00000001786.14	239.017	-0.303548	0.224169	-1.3541	0.175704	0.486215	Fbxo7
ENSMUSG00000001794.13	3360.08	-0.379824	0.139443	-2.72387	0.00645215	0.0904885	Capns1
ENSMUSG00000001802.16	307.365	0.0674358	0.184729	0.365053	0.715072	0.895885	Lrp3
ENSMUSG00000001804.9	0	NA	NA	NA	NA	NA	Dsg4
ENSMUSG00000001815.15	0	NA	NA	NA	NA	NA	Evx2
ENSMUSG00000001819.4	0	NA	NA	NA	NA	NA	Hoxd13
ENSMUSG00000001823.5	0	NA	NA	NA	NA	NA	Hoxd12
ENSMUSG00000001827.12	1.63591	-3.97021	3.02112	-1.31415	0.188795	NA	Folr1
ENSMUSG00000001829.17	1832.98	-0.000703453	0.16609	-0.00423537	0.996621	0.999202	Clpb
ENSMUSG00000001833.17	1153.46	0.255912	0.212642	1.20349	0.228788	0.552479	2021-09-07
ENSMUSG00000001844.10	445.014	-0.454913	0.192147	-2.36753	0.0179074	0.159813	Zdhhc4
ENSMUSG00000001847.14	4065.41	-0.0667099	0.13043	-0.511463	0.609027	0.843153	Rac1
ENSMUSG00000001855.15	490.731	0.0254944	0.181434	0.140517	0.888252	0.963425	Nup214
ENSMUSG00000001864.13	77.1375	-0.835598	0.549789	-1.51985	0.128548	0.427486	Aif1l
ENSMUSG00000001865.2	13.1522	-0.278365	1.17589	-0.236727	0.812869	NA	Cpa3
ENSMUSG00000001870.15	247.712	0.46906	0.206648	2.26986	0.0232164	0.183761	Ltbp1
ENSMUSG00000001891.16	12591.7	-0.301592	0.181418	-1.66241	0.0964303	0.376978	Ugp2
ENSMUSG00000001901.15	0	NA	NA	NA	NA	NA	Kcnh6
ENSMUSG00000001909.15	770.256	-0.105263	0.170671	-0.616762	0.537392	0.804546	Trmt1
ENSMUSG00000001910.4	653.593	0.0932522	0.158744	0.587439	0.556909	0.815176	Nacc1
ENSMUSG00000001911.16	4926.79	0.775067	0.663205	1.16867	0.242538	0.567916	Nfix
ENSMUSG00000001918.17	344.7	-1.21548	0.309852	-3.92279	8.75304e-05	0.00628632	Slc1a5
ENSMUSG00000001924.15	4233.64	0.0794021	0.118487	0.670135	0.502772	0.781989	Uba1
ENSMUSG00000001930.17	1097.03	0.415978	0.178602	2.32908	0.0198548	0.168811	Vwf
ENSMUSG00000001942.8	166.089	0.165713	0.227814	0.727403	0.466979	0.760241	Siae
ENSMUSG00000001943.8	9.52159	-0.878973	1.29537	-0.678548	0.497424	NA	Vsig2
ENSMUSG00000001946.14	662.101	0.294327	0.230671	1.27596	0.201969	0.517489	Esam
ENSMUSG00000001948.10	68.9721	-0.351773	0.340909	-1.03187	0.302134	0.623946	Spa17
ENSMUSG00000001962.8	444.052	-0.329592	0.164707	-2.00108	0.0453837	0.257151	Fam50a
ENSMUSG00000001964.14	541.485	-0.147823	0.297031	-0.497669	0.618717	0.847617	Emd
ENSMUSG00000001983.7	819.618	0.181601	0.202349	0.897465	0.369471	0.688344	Taco1
ENSMUSG00000001985.9	6.13171	-1.08686	1.45405	-0.747472	0.454779	NA	Grik3
ENSMUSG00000001986.16	11.5879	-1.68013	1.12216	-1.49723	0.134334	NA	Gria3
ENSMUSG00000001988.9	0	NA	NA	NA	NA	NA	Npas1
ENSMUSG00000001995.9	303.963	0.147004	0.230209	0.638568	0.523104	0.795926	Sipa1l2
ENSMUSG00000001998.15	263.101	0.523057	0.244096	2.14283	0.0321266	0.214374	Ap4e1
ENSMUSG00000001999.15	201.638	-0.0817191	0.225378	-0.362586	0.716914	0.896556	Blvra
ENSMUSG00000002006.12	16.9729	0.125053	0.681608	0.183468	0.854431	NA	Pdzd4
ENSMUSG00000002007.5	637.797	-0.212152	0.180421	-1.17587	0.239647	0.565294	Srpk3
ENSMUSG00000002010.17	6565.5	-0.238902	0.151715	-1.57467	0.115332	0.408628	Idh3g
ENSMUSG00000002012.13	197.757	-0.520443	0.287466	-1.81045	0.0702256	0.320991	Pnck
ENSMUSG00000002014.12	564.849	-0.518729	0.221044	-2.34672	0.0189397	0.16515	Ssr4
ENSMUSG00000002015.5	1060.23	-0.538729	0.152993	-3.52126	0.000429495	0.018865	Bcap31
ENSMUSG00000002017.9	842.355	0.0568263	0.159136	0.357094	0.721022	0.896556	Fam98a
ENSMUSG00000002020.15	2.76136	0.887217	2.82363	0.314212	0.75336	NA	Ltbp2
ENSMUSG00000002028.13	887.672	0.336786	0.167275	2.01336	0.0440764	0.253689	Kmt2a
ENSMUSG00000002031.12	235.166	-0.394835	0.221538	-1.78224	0.0747097	0.33083	Ift46
ENSMUSG00000002032.17	180.452	-0.0816	0.266932	-0.305696	0.759836	0.9129	Tmem25
ENSMUSG00000002033.14	1.54315	1.47832	2.67869	0.551883	0.581029	NA	Cd3g
ENSMUSG00000002043.17	78.3887	0.0722507	0.36061	0.200357	0.841202	0.942739	Trappc6a
ENSMUSG00000002052.6	1664.3	-0.0937098	0.146217	-0.640895	0.521591	0.795385	Supt6
ENSMUSG00000002055.9	36.1574	-0.715236	0.571885	-1.25066	0.211057	NA	Spag5
ENSMUSG00000002057.4	0	NA	NA	NA	NA	NA	Foxn1
ENSMUSG00000002058.13	72.7075	-0.209866	0.352071	-0.59609	0.551115	0.812657	Unc119
ENSMUSG00000002059.18	41.4495	-0.549891	0.55384	-0.992869	0.320774	NA	Rab34
ENSMUSG00000002064.10	799.048	-0.178619	0.192496	-0.927914	0.353452	0.674176	Sdf2
ENSMUSG00000002068.16	1.82367	-4.13086	2.8999	-1.42448	0.154307	NA	Ccne1
ENSMUSG00000002076.11	2.30887	-1.88332	2.39683	-0.785754	0.432012	NA	Hsf2bp
ENSMUSG00000002083.13	20.1055	0.0233493	0.648714	0.0359932	0.971288	NA	Bbc3
ENSMUSG00000002100.15	0	NA	NA	NA	NA	NA	Mybpc3
ENSMUSG00000002102.15	4987.03	-0.268262	0.13915	-1.92786	0.0538721	0.278928	Psmc3
ENSMUSG00000002103.15	527.858	-0.167712	0.191678	-0.874969	0.381591	0.699526	Acp2
ENSMUSG00000002104.11	756.02	-0.137417	0.165572	-0.829958	0.406562	0.718385	Rapsn
ENSMUSG00000002105.15	549.538	-0.271269	0.173773	-1.56105	0.118511	0.412319	Slc39a13
ENSMUSG00000002107.18	1154.19	0.59621	0.239122	2.49333	0.0126552	0.132217	Celf2
ENSMUSG00000002108.10	378.469	-0.0839229	0.189065	-0.443884	0.657126	0.867112	Nr1h3
ENSMUSG00000002109.14	77.4165	0.149953	0.327741	0.457536	0.647286	0.862969	Ddb2
ENSMUSG00000002111.8	6.11922	0.537581	2.07253	0.259384	0.795339	NA	Spi1
ENSMUSG00000002129.11	496.947	0.123987	0.168517	0.735755	0.46188	0.757713	Sf3a1
ENSMUSG00000002147.18	500.328	0.135576	0.175689	0.771681	0.440303	0.744027	Stat6
ENSMUSG00000002190.13	0	NA	NA	NA	NA	NA	Clgn
ENSMUSG00000002204.9	3.80123	0.319237	2.18846	0.145873	0.884022	NA	Napsa
ENSMUSG00000002205.16	452.45	-0.339894	0.232606	-1.46124	0.143949	0.448231	Vrk3
ENSMUSG00000002210.11	381.544	-0.457721	0.208575	-2.19452	0.0281981	0.201223	Smg9
ENSMUSG00000002221.11	237.958	-0.178211	0.251366	-0.708971	0.478343	0.767513	Paxip1
ENSMUSG00000002222.14	5174.16	0.310748	0.144146	2.15578	0.0311011	0.210925	Rmnd5a
ENSMUSG00000002227.15	9.63425	2.0432	1.09429	1.86714	0.0618822	NA	Mov10
ENSMUSG00000002228.7	678.848	-0.251821	0.188603	-1.33519	0.181813	0.493764	Ppm1j
ENSMUSG00000002233.13	283.475	-0.0193777	0.325846	-0.0594689	0.952579	0.98698	Rhoc
ENSMUSG00000002240.12	0	NA	NA	NA	NA	NA	Prr27
ENSMUSG00000002249.19	147.966	-0.107626	0.271204	-0.396847	0.69148	0.883982	Tead3
ENSMUSG00000002250.15	760.591	-0.150766	0.156931	-0.960715	0.336696	0.659903	Ppard
ENSMUSG00000002257.7	21.127	-0.412523	1.12799	-0.365714	0.714578	NA	Def6
ENSMUSG00000002265.16	217.194	-0.16206	0.253048	-0.64043	0.521893	0.795385	Peg3
ENSMUSG00000002266.17	74.4709	0.106264	0.321433	0.330596	0.74095	0.903124	Zim1
ENSMUSG00000002274.12	446.329	-0.296281	0.27295	-1.08548	0.277711	0.599233	Metrn
ENSMUSG00000002279.18	217.57	0.283674	0.236735	1.19827	0.23081	0.554861	Lmf1
ENSMUSG00000002280.10	738.776	-0.218622	0.193729	-1.12849	0.259111	0.585429	Narfl
ENSMUSG00000002289.15	153.114	-1.28817	0.484883	-2.65667	0.00789173	0.101141	Angptl4
ENSMUSG00000002297.15	9.88048	-1.64618	0.936948	-1.75696	0.0789251	NA	Dbf4
ENSMUSG00000002307.15	393.633	-0.290436	0.228229	-1.27256	0.203174	0.518394	Daxx
ENSMUSG00000002308.15	242.635	-0.0987907	0.208674	-0.473421	0.635913	0.85826	Cd320
ENSMUSG00000002319.15	1541.08	-0.0550225	0.174159	-0.315932	0.752054	0.908437	Ipo4
ENSMUSG00000002320.15	297.808	-0.100007	0.201096	-0.497311	0.61897	0.847617	Tm9sf1
ENSMUSG00000002324.7	1.67611	-1.23973	3.21206	-0.385961	0.699525	NA	Rec8
ENSMUSG00000002325.14	98.537	0.26093	0.32184	0.810746	0.417511	0.727452	Irf9
ENSMUSG00000002326.5	39.6193	-0.403895	0.447826	-0.901902	0.367109	NA	Gmpr2
ENSMUSG00000002329.6	409.059	-0.303045	0.18562	-1.63261	0.102551	0.387575	Mdp1
ENSMUSG00000002332.15	608.865	-0.245705	0.201544	-1.21911	0.222801	0.544612	Dhrs1
ENSMUSG00000002341.8	0	NA	NA	NA	NA	NA	Ncan
ENSMUSG00000002342.17	1580.32	-0.223511	0.246516	-0.906677	0.364578	0.683482	Tmem161a
ENSMUSG00000002343.11	197.699	-0.132488	0.25318	-0.523294	0.600769	0.838605	Armc6
ENSMUSG00000002345.17	173.325	-0.166673	0.278547	-0.598366	0.549596	0.811789	Borcs8
ENSMUSG00000002346.16	1192.93	-0.112142	0.273128	-0.410583	0.681378	0.878619	Slc25a42
ENSMUSG00000002365.9	584.575	0.266014	0.178498	1.4903	0.136146	0.438179	Snx9
ENSMUSG00000002372.8	1102.77	-0.209542	0.151618	-1.38204	0.16696	0.477243	Ranbp3
ENSMUSG00000002379.6	3112.83	-0.447171	0.17633	-2.53599	0.0112129	0.124566	Ndufa11
ENSMUSG00000002384.2	0	NA	NA	NA	NA	NA	Bmp8b
ENSMUSG00000002393.14	216.845	-0.423583	0.276194	-1.53364	0.125118	0.425071	Nr2f6
ENSMUSG00000002395.14	1252.33	-0.175705	0.162746	-1.07962	0.28031	0.601779	Use1
ENSMUSG00000002396.8	112.58	0.0965277	0.32026	0.301405	0.763106	0.914325	Ocel1
ENSMUSG00000002409.18	1344.97	-0.0965943	0.182426	-0.529498	0.59646	0.83726	Dyrk1b
ENSMUSG00000002413.15	193.617	0.151612	0.23257	0.651901	0.514465	0.790905	Braf
ENSMUSG00000002416.13	2055.49	-0.642145	0.209027	-3.07207	0.0021258	0.0491639	Ndufb2
ENSMUSG00000002428.12	49.4215	0.743553	0.427528	1.73919	0.0820011	NA	Hltf
ENSMUSG00000002455.14	1073.97	-0.211119	0.163493	-1.2913	0.196601	0.510558	Prpf6
ENSMUSG00000002458.13	30.4195	0.254317	0.628849	0.404416	0.685907	NA	Rgs19
ENSMUSG00000002459.17	0	NA	NA	NA	NA	NA	Rgs20
ENSMUSG00000002475.15	7.72945	0.409271	1.95595	0.209244	0.834258	NA	Abhd3
ENSMUSG00000002477.4	176.936	-0.322422	0.23065	-1.39788	0.162148	0.470885	Snrpd1
ENSMUSG00000002486.15	110.895	-0.270071	0.280538	-0.962689	0.335703	0.658991	Tchp
ENSMUSG00000002489.15	72.9896	1.45447	0.41062	3.54212	0.000396923	0.0181504	Tiam1
ENSMUSG00000002496.9	2712.85	0.206656	0.143694	1.43817	0.150387	0.456271	Tsc2
ENSMUSG00000002500.15	12500.7	-0.207198	0.111745	-1.8542	0.0637111	0.304377	Rpl3l
ENSMUSG00000002504.14	893.134	-0.320582	0.244954	-1.30875	0.19062	0.504862	Slc9a3r2
ENSMUSG00000002524.15	1300.61	-0.338544	0.134873	-2.51008	0.0120702	0.129427	Puf60
ENSMUSG00000002546.16	2196.47	-0.00856088	0.124862	-0.0685626	0.945338	0.983998	Golga2
ENSMUSG00000002550.16	161.194	-0.318463	0.251658	-1.26546	0.205707	0.52197	Uck1
ENSMUSG00000002565.16	80.1026	0.395542	0.367547	1.07617	0.281851	0.603561	Scin
ENSMUSG00000002578.17	3.3422	-1.63663	2.20531	-0.742129	0.458009	NA	Ikzf4
ENSMUSG00000002580.7	431.566	-0.493307	0.193792	-2.54555	0.0109105	0.122951	Mien1
ENSMUSG00000002588.12	6.59796	-5.98266	1.63373	-3.66196	0.000250297	NA	Pon1
ENSMUSG00000002602.16	491.287	0.165753	0.191141	0.867173	0.385847	0.703526	Axl
ENSMUSG00000002603.15	83.4408	0.468742	0.378209	1.23937	0.215208	0.535364	Tgfb1
ENSMUSG00000002608.8	1323.71	-0.108	0.133127	-0.811257	0.417218	0.727452	Ccdc97
ENSMUSG00000002617.14	15.6491	0.135684	0.724791	0.187205	0.8515	NA	Zfp40
ENSMUSG00000002625.9	671.878	-0.406328	0.143399	-2.83355	0.00460348	0.0766644	Akap8l
ENSMUSG00000002633.4	0	NA	NA	NA	NA	NA	Shh
ENSMUSG00000002635.11	204.119	-0.212543	0.226062	-0.940195	0.347118	0.669412	Pdcd2l
ENSMUSG00000002658.9	469.437	-0.102451	0.17642	-0.580725	0.561426	0.816853	Gtf2f1
ENSMUSG00000002660.7	796.95	-0.611103	0.154443	-3.95681	7.59585e-05	0.00585571	Clpp
ENSMUSG00000002661.14	288.292	-0.35124	0.251091	-1.39885	0.161857	0.470588	Alkbh7
ENSMUSG00000002664.2	0	NA	NA	NA	NA	NA	Pspn
ENSMUSG00000002668.7	1.45762	4.19935	3.08596	1.36079	0.173579	NA	Dennd1c
ENSMUSG00000002679.14	101.746	0.0351772	0.319109	0.110236	0.912223	0.973241	Med6
ENSMUSG00000002688.8	51.4052	-0.149779	0.418557	-0.357846	0.720458	NA	Prkd1
ENSMUSG00000002699.13	1.22907	0.890073	3.45426	0.257674	0.796659	NA	Lcp2
ENSMUSG00000002718.14	1517.97	-0.0272282	0.132784	-0.205057	0.837528	0.940901	Cse1l
ENSMUSG00000002728.14	444.17	-0.238626	0.179619	-1.32851	0.18401	0.49498	Naa20
ENSMUSG00000002731.6	54.7769	0.42276	0.41889	1.00924	0.31286	NA	Prkra
ENSMUSG00000002732.14	56.8087	0.462177	0.369957	1.24927	0.211565	NA	Fkbp7
ENSMUSG00000002733.8	183.026	0.340218	0.259753	1.30978	0.190271	0.504335	Plekha3
ENSMUSG00000002741.9	1300.37	-0.143344	0.126524	-1.13293	0.257243	0.583657	Ykt6
ENSMUSG00000002748.7	1621.32	0.309171	0.13117	2.35703	0.0184219	0.161884	Baz1b
ENSMUSG00000002763.16	984.366	-0.0525298	0.149518	-0.351329	0.725342	0.896912	Pex6
ENSMUSG00000002767.13	1039.25	-0.09931	0.151256	-0.656567	0.511459	0.788577	Mrpl2
ENSMUSG00000002768.7	486.592	-0.401349	0.174214	-2.30377	0.0212358	0.175402	Mea1
ENSMUSG00000002769.8	51.3646	-0.490338	0.487713	-1.00538	0.314713	NA	Gnmt
ENSMUSG00000002771.12	2.13792	4.74475	3.36803	1.40876	0.158906	NA	Grin2d
ENSMUSG00000002778.14	954.98	-0.511365	0.183485	-2.78696	0.0053205	0.082785	Kdelr1
ENSMUSG00000002781.19	1471.85	0.0163637	0.176228	0.0928554	0.926018	0.977	Tmem143
ENSMUSG00000002791.16	0	NA	NA	NA	NA	NA	Pdxk-ps
ENSMUSG00000002797.9	172.647	-0.117966	0.24993	-0.471994	0.636931	0.858543	Ggct
ENSMUSG00000002799.6	781.378	0.0637448	0.170708	0.373414	0.70884	0.892276	Jag2
ENSMUSG00000002803.14	242.505	-1.07481	0.248221	-4.33004	1.49083e-05	0.00170457	Btbd6
ENSMUSG00000002804.4	105.956	-0.275849	0.396635	-0.695473	0.486759	0.772167	Nudt14
ENSMUSG00000002808.7	3288.42	-0.234619	0.130284	-1.80083	0.0717293	0.323688	Epdr1
ENSMUSG00000002812.4	2960.14	0.048458	0.14277	0.339413	0.734299	0.899834	Flii
ENSMUSG00000002814.15	136.678	0.00851461	0.276496	0.0307947	0.975433	0.99365	Top3a
ENSMUSG00000002820.6	1152.8	0.037425	0.142459	0.262707	0.792776	0.926572	Atg4d
ENSMUSG00000002825.7	71.3216	-0.193543	0.332256	-0.582511	0.560223	0.816173	Qtrt1
ENSMUSG00000002831.13	10910	-0.546507	0.251791	-2.17048	0.0299704	0.207814	Plin4
ENSMUSG00000002833.11	662.605	0.0478767	0.17194	0.27845	0.780667	0.921545	Hdgfl2
ENSMUSG00000002835.8	46.8398	-0.622263	0.405407	-1.53491	0.124806	NA	Chaf1a
ENSMUSG00000002844.8	761.49	-0.285754	0.172917	-1.65255	0.0984228	0.379848	Adprh
ENSMUSG00000002845.14	116.944	-0.190851	0.300222	-0.6357	0.524972	0.796563	Tmem39a
ENSMUSG00000002846.9	625.365	-0.340789	0.189341	-1.79987	0.0718811	0.32423	Timmdc1
ENSMUSG00000002847.6	60.8248	0.221731	0.439656	0.504328	0.614031	0.84517	Pla1a
ENSMUSG00000002870.8	233.716	-0.117554	0.222103	-0.529277	0.596613	0.83726	Mcm2
ENSMUSG00000002871.14	203.052	-0.00543049	0.266838	-0.0203513	0.983763	0.995662	Tpra1
ENSMUSG00000002881.14	238.712	0.481756	0.217908	2.21082	0.027048	0.197305	Nab1
ENSMUSG00000002885.14	463.079	0.196965	0.181355	1.08607	0.277446	0.598917	Adgre5
ENSMUSG00000002897.5	39.2196	-0.108006	0.469231	-0.230176	0.817955	NA	Il17ra
ENSMUSG00000002900.16	426.668	-0.0640529	0.283161	-0.226206	0.821041	0.935363	Lamb1
ENSMUSG00000002908.17	596.883	-0.000455062	0.174205	-0.00261223	0.997916	0.999559	Kcnn1
ENSMUSG00000002910.11	2634.05	-0.621857	0.332205	-1.87191	0.0612192	0.298519	Arrdc2
ENSMUSG00000002930.6	0	NA	NA	NA	NA	NA	Ppp1r17
ENSMUSG00000002944.15	6631.43	0.173975	0.298957	0.581938	0.560608	0.816481	Cd36
ENSMUSG00000002948.19	1806.73	0.329105	0.248994	1.32174	0.186256	0.498511	Map2k7
ENSMUSG00000002949.15	1272.49	-0.0194743	0.187575	-0.103821	0.917311	0.975861	Timm44
ENSMUSG00000002957.11	2004.64	0.215231	0.160722	1.33915	0.180521	0.492679	Ap2a2
ENSMUSG00000002963.17	539.395	-0.226832	0.165935	-1.36699	0.171627	0.483919	Pnkp
ENSMUSG00000002968.8	1355.65	-0.113913	0.144124	-0.790386	0.429303	0.736255	Med25
ENSMUSG00000002980.14	1099.06	-0.255073	0.245399	-1.03942	0.298608	0.62247	Bcam
ENSMUSG00000002981.10	1433.51	-0.0156429	0.21313	-0.073396	0.941491	0.982162	Clptm1
ENSMUSG00000002983.17	145.241	-0.243782	0.361169	-0.67498	0.499688	0.780121	Relb
ENSMUSG00000002984.17	755.5	-0.194629	0.17251	-1.12822	0.259229	0.585429	Tomm40
ENSMUSG00000002985.16	790.434	-0.811287	0.328586	-2.46903	0.0135481	0.13718	Apoe
ENSMUSG00000002992.17	0	NA	NA	NA	NA	NA	Apoc2
ENSMUSG00000002996.17	2165.3	-0.165752	0.144134	-1.14999	0.250149	0.57765	Hbp1
ENSMUSG00000002997.15	38.5166	-3.12848	0.743365	-4.20855	2.5702e-05	NA	Prkar2b
ENSMUSG00000003031.14	760.227	-0.0277514	0.213796	-0.129803	0.896722	0.966432	Cdkn1b
ENSMUSG00000003032.8	360.783	0.761532	0.43532	1.74936	0.0802284	0.343493	Klf4
ENSMUSG00000003033.15	488.353	-0.0458777	0.184279	-0.248958	0.803393	0.929902	Ap1m1
ENSMUSG00000003037.16	235.732	-0.132713	0.235211	-0.564228	0.572599	0.8217	Rab8a
ENSMUSG00000003038.15	322.906	-0.16226	0.239381	-0.677829	0.49788	0.779242	Hmgn2
ENSMUSG00000003039.9	271.639	0.0915171	0.201753	0.453609	0.65011	0.864165	Fam32a
ENSMUSG00000003051.13	7.92962	-0.985555	1.17369	-0.839708	0.401072	NA	Elf3
ENSMUSG00000003053.17	0	NA	NA	NA	NA	NA	Cyp2c29
ENSMUSG00000003062.13	108.021	0.0302469	0.316305	0.0956258	0.923818	0.976678	Stard3nl
ENSMUSG00000003068.16	1811.92	-0.356109	0.209343	-1.70108	0.0889279	0.360962	Stk11
ENSMUSG00000003070.6	3.07308	-4.88056	2.01757	-2.41903	0.0155621	NA	Efna2
ENSMUSG00000003072.15	7772.16	-0.462789	0.20313	-2.27829	0.0227093	0.182204	Atp5d
ENSMUSG00000003099.11	1330.27	-0.257897	0.152608	-1.68993	0.091041	0.364737	Ppp5c
ENSMUSG00000003119.14	255.887	0.0308262	0.228346	0.134998	0.892614	0.96458	Cdk12
ENSMUSG00000003123.15	809.384	-0.355028	0.244226	-1.45369	0.146033	0.45048	Lipe
ENSMUSG00000003131.7	345.442	0.046482	0.173396	0.268069	0.788647	0.924904	Pafah1b2
ENSMUSG00000003134.10	359.404	-0.00851534	0.199732	-0.0426338	0.965993	0.990688	Tbc1d8
ENSMUSG00000003135.15	578.199	0.0248458	0.185342	0.134054	0.89336	0.964852	Cnot11
ENSMUSG00000003153.10	57.4287	-0.601719	0.49941	-1.20486	0.228258	NA	Slc2a3
ENSMUSG00000003154.15	974.43	0.475047	0.246118	1.93016	0.0535875	0.278494	Foxj2
ENSMUSG00000003161.15	185.945	-0.0236681	0.312769	-0.0756727	0.939679	0.981642	Sri
ENSMUSG00000003166.19	767.606	0.405218	0.298807	1.35612	0.175062	0.485423	Dgcr2
ENSMUSG00000003184.15	273.443	-0.38908	0.208269	-1.86816	0.0617404	0.299461	Irf3
ENSMUSG00000003190.12	124.886	-0.371844	0.274142	-1.35639	0.174975	0.485423	Bcl2l12
ENSMUSG00000003198.10	44.893	0.0853999	0.584671	0.146065	0.88387	NA	Zfp959
ENSMUSG00000003199.16	762.974	-0.2854	0.193433	-1.47545	0.140093	0.442728	Mpnd
ENSMUSG00000003200.9	164.748	-0.000567577	0.225314	-0.00251905	0.99799	0.999559	Sh3gl1
ENSMUSG00000003206.6	0	NA	NA	NA	NA	NA	Ebi3
ENSMUSG00000003208.8	128.294	-0.538775	0.344533	-1.56378	0.117868	0.410903	Ccdc94
ENSMUSG00000003226.7	1821.98	0.317298	0.174415	1.81921	0.0688791	0.318832	Ranbp2
ENSMUSG00000003227.4	8.79671	-1.60394	1.4606	-1.09814	0.272145	NA	Edar
ENSMUSG00000003228.8	81.221	0.475566	0.400254	1.18816	0.23477	0.559619	Grk5
ENSMUSG00000003233.11	411.624	0.290837	0.264716	1.09868	0.271909	0.594545	Dvl3
ENSMUSG00000003234.15	1488.97	-0.281877	0.163542	-1.72357	0.0847846	0.352761	Abcf3
ENSMUSG00000003235.12	1917.95	-0.0999677	0.158808	-0.62949	0.529029	0.799182	Eif2b5
ENSMUSG00000003269.17	324.598	-0.15156	0.216012	-0.701627	0.482912	0.770028	Cyth2
ENSMUSG00000003271.17	0	NA	NA	NA	NA	NA	Sult2b1
ENSMUSG00000003273.14	126.81	-0.507901	0.319599	-1.58918	0.112019	0.404823	Car11
ENSMUSG00000003279.16	0.434883	-2.06084	3.99484	-0.515877	0.605941	NA	Dlgap1
ENSMUSG00000003282.9	4.71858	-0.0605802	1.76402	-0.034342	0.972604	NA	Plag1
ENSMUSG00000003283.14	1.08707	-3.37835	3.94234	-0.856941	0.391477	NA	Hck
ENSMUSG00000003299.10	875.348	-0.182662	0.155758	-1.17273	0.240904	0.567033	Mrpl4
ENSMUSG00000003308.15	1929.88	0.00506564	0.124739	0.04061	0.967607	0.991197	Keap1
ENSMUSG00000003309.14	0	NA	NA	NA	NA	NA	Ap1m2
ENSMUSG00000003316.14	1472.41	0.231484	0.13819	1.67511	0.0939123	0.371454	Glg1
ENSMUSG00000003341.9	0.476512	2.59838	4.01108	0.647801	0.517114	NA	Atp8b3
ENSMUSG00000003344.14	1031.08	-0.230048	0.158321	-1.45305	0.14621	0.450724	Btbd2
ENSMUSG00000003345.16	2283.1	-0.172568	0.167246	-1.03183	0.302154	0.623946	Csnk1g2
ENSMUSG00000003346.14	1137.99	-0.465763	0.20114	-2.31562	0.0205793	0.171792	Abhd17a
ENSMUSG00000003348.10	89.9427	0.320486	0.348683	0.919131	0.358027	0.678072	Mob3a
ENSMUSG00000003352.13	34.5967	-0.452821	0.732927	-0.617826	0.53669	NA	Cacnb3
ENSMUSG00000003354.5	0	NA	NA	NA	NA	NA	Ccdc65
ENSMUSG00000003355.6	5.57201	0.574417	2.09483	0.274207	0.783925	NA	Fkbp11
ENSMUSG00000003360.14	2466.7	-0.0808973	0.128363	-0.630222	0.528549	0.798912	Ddx23
ENSMUSG00000003363.15	320.981	-0.0966642	0.176273	-0.548379	0.583432	0.828908	Pld3
ENSMUSG00000003378.9	60.1687	-0.620023	0.416031	-1.49033	0.136138	0.438179	Grik5
ENSMUSG00000003379.7	0	NA	NA	NA	NA	NA	Cd79a
ENSMUSG00000003380.11	1860.71	-0.349291	0.259492	-1.34606	0.178284	0.48914	Rabac1
ENSMUSG00000003382.18	363.9	0.0630197	0.191645	0.328835	0.74228	0.903414	Etv3
ENSMUSG00000003402.14	486.308	-0.218839	0.165594	-1.32154	0.186322	0.498557	Prkcsh
ENSMUSG00000003410.8	0	NA	NA	NA	NA	NA	Elavl3
ENSMUSG00000003411.10	6.3652	-1.90089	1.20926	-1.57195	0.115963	NA	Rab3b
ENSMUSG00000003418.11	37.6343	0.444623	0.490133	0.907147	0.364329	NA	St8sia6
ENSMUSG00000003420.8	783.209	-0.104606	0.19432	-0.538318	0.590357	0.833793	Fcgrt
ENSMUSG00000003421.13	628.965	-0.4155	0.184886	-2.24733	0.0246192	0.189483	Nosip
ENSMUSG00000003423.15	652.671	-0.100413	0.191709	-0.523779	0.600432	0.838489	Pih1d1
ENSMUSG00000003429.11	2923.44	-0.242675	0.169779	-1.42936	0.1529	0.460436	Rps11
ENSMUSG00000003435.9	2563.04	-0.0618507	0.133255	-0.464154	0.642537	0.860777	Supt5
ENSMUSG00000003436.11	0	NA	NA	NA	NA	NA	Dll3
ENSMUSG00000003437.14	613.376	0.0175858	0.195125	0.0901257	0.928187	0.977406	Paf1
ENSMUSG00000003438.17	729.794	-0.306064	0.185421	-1.65064	0.0988125	0.380445	Timm50
ENSMUSG00000003444.8	324.308	-0.718176	0.257482	-2.78922	0.00528344	0.0823849	Med29
ENSMUSG00000003452.15	23.1769	-0.141817	0.878093	-0.161505	0.871695	NA	Bicd1
ENSMUSG00000003458.12	875.769	0.0161864	0.140159	0.115486	0.90806	0.971346	Ncstn
ENSMUSG00000003464.13	2591.78	-0.157785	0.206088	-0.765622	0.443902	0.745403	Pex19
ENSMUSG00000003469.9	1.80901	4.50416	3.54208	1.27161	0.20351	NA	Phyhip
ENSMUSG00000003476.16	678.548	0.0408404	0.171835	0.237672	0.812136	0.932036	Crhr2
ENSMUSG00000003477.5	289.551	-1.2375	0.277132	-4.46539	7.99225e-06	0.00107126	Inmt
ENSMUSG00000003484.4	0.776481	-2.89151	3.95653	-0.730819	0.46489	NA	Cyp4f18
ENSMUSG00000003500.13	344.316	-0.093881	0.186184	-0.504238	0.614094	0.84517	Impdh1
ENSMUSG00000003505.15	0	NA	NA	NA	NA	NA	Psg18
ENSMUSG00000003518.13	2554.23	0.0209686	0.205298	0.102137	0.918648	0.976068	Dusp3
ENSMUSG00000003526.11	272.858	-0.810059	0.267356	-3.02989	0.0024464	0.0522719	Prodh
ENSMUSG00000003527.8	172.477	-0.49342	0.27224	-1.81245	0.0699168	0.320339	Dgcr14
ENSMUSG00000003528.14	105.457	-1.74693	0.580426	-3.00974	0.00261471	0.0540168	Slc25a1
ENSMUSG00000003531.14	657.098	-0.497837	0.167216	-2.97722	0.00290879	0.0564882	Dgcr6
ENSMUSG00000003534.17	388.566	-0.365409	0.219222	-1.66684	0.0955456	0.375395	Ddr1
ENSMUSG00000003541.6	144.288	-0.426574	0.272437	-1.56577	0.117401	0.410647	Ier3
ENSMUSG00000003545.3	13.0533	-0.539595	1.3708	-0.393634	0.693851	NA	Fosb
ENSMUSG00000003546.9	430.324	0.0170767	0.19072	0.0895378	0.928654	0.977422	Klc4
ENSMUSG00000003549.9	282.576	-0.0803309	0.196961	-0.407852	0.683382	0.879491	Ercc1
ENSMUSG00000003555.7	0	NA	NA	NA	NA	NA	Cyp17a1
ENSMUSG00000003559.7	842.164	-0.0153737	0.155878	-0.0986268	0.921435	0.976416	As3mt
ENSMUSG00000003573.15	74.2688	-0.537185	0.404354	-1.3285	0.184012	0.49498	Homer3
ENSMUSG00000003575.13	334.069	0.233514	0.221397	1.05473	0.29155	0.615287	Crtc1
ENSMUSG00000003581.14	96.1401	-0.169306	0.307179	-0.551163	0.581522	0.827863	Rnf215
ENSMUSG00000003585.13	5.06267	0.991014	1.35548	0.731118	0.464707	NA	Sec14l2
ENSMUSG00000003604.14	252.583	-0.0523789	0.234478	-0.223386	0.823235	0.935982	Aven
ENSMUSG00000003617.16	218.895	-0.163108	0.277151	-0.588518	0.556185	0.814708	Cp
ENSMUSG00000003623.4	692.164	0.146991	0.172968	0.849814	0.395429	0.708929	Crot
ENSMUSG00000003644.17	197.541	0.0482141	0.244375	0.197296	0.843596	0.943574	Rps6ka1
ENSMUSG00000003657.9	0	NA	NA	NA	NA	NA	Calb2
ENSMUSG00000003660.10	2466.33	0.165835	0.145089	1.14299	0.253044	0.580735	Snrnp200
ENSMUSG00000003662.10	950.455	-0.128412	0.139558	-0.920136	0.357502	0.677646	Ciao1
ENSMUSG00000003665.6	0	NA	NA	NA	NA	NA	Has1
ENSMUSG00000003680.15	142.407	-0.187093	0.29293	-0.638696	0.523021	0.795926	Taf6l
ENSMUSG00000003721.14	1175.68	0.0420246	0.144721	0.290384	0.771523	0.91732	Insig2
ENSMUSG00000003731.13	2596.02	0.180079	0.115973	1.55276	0.120481	0.416114	Kpna6
ENSMUSG00000003746.16	154.71	0.0514966	0.323707	0.159084	0.873603	0.9574	Man1a
ENSMUSG00000003752.9	158.05	0.157912	0.301427	0.523881	0.600361	0.838489	Itpkc
ENSMUSG00000003762.13	73.1598	-0.00759154	0.359909	-0.0210929	0.983172	0.995662	Coq8b
ENSMUSG00000003778.14	373.069	-0.200574	0.197411	-1.01602	0.309618	0.631152	Brd8
ENSMUSG00000003779.15	4.87331	1.30518	2.12659	0.613742	0.539386	NA	Kif20a
ENSMUSG00000003808.18	376.599	-0.160845	0.178058	-0.903331	0.36635	0.685039	Farsa
ENSMUSG00000003809.14	1379.41	-0.253225	0.129425	-1.95653	0.0504023	0.270964	Gcdh
ENSMUSG00000003810.12	1989.65	-0.0616293	0.236374	-0.260728	0.794302	0.927287	Mast2
ENSMUSG00000003812.13	156.74	-0.89277	0.280435	-3.18352	0.00145495	0.0392719	Dnase2a
ENSMUSG00000003813.15	4068.96	-0.256972	0.134005	-1.91763	0.0551574	0.281768	Rad23a
ENSMUSG00000003814.8	3247.62	-0.0330072	0.133784	-0.24672	0.805125	0.930285	Calr
ENSMUSG00000003824.12	4.99868	-3.10022	1.59095	-1.94867	0.0513351	NA	Syce2
ENSMUSG00000003847.16	370.691	-0.0501325	0.364515	-0.137532	0.89061	0.964133	Nfat5
ENSMUSG00000003848.14	526.6	-0.125661	0.219348	-0.572886	0.566722	0.819637	Nob1
ENSMUSG00000003849.8	808.069	-0.0779795	0.178964	-0.435727	0.663035	0.869362	Nqo1
ENSMUSG00000003863.18	0.776481	-2.89151	3.95653	-0.730819	0.46489	NA	Ppfia3
ENSMUSG00000003865.16	12995.7	0.259001	0.153077	1.69197	0.0906524	0.364566	Gys1
ENSMUSG00000003868.14	576.079	-0.0377165	0.168259	-0.224158	0.822635	0.935635	Ruvbl2
ENSMUSG00000003872.9	0	NA	NA	NA	NA	NA	Lin7b
ENSMUSG00000003873.11	232.365	-0.44211	0.216474	-2.04233	0.0411193	0.244982	Bax
ENSMUSG00000003882.4	0	NA	NA	NA	NA	NA	Il7r
ENSMUSG00000003923.14	999.107	-0.13097	0.17066	-0.76743	0.442826	0.745017	Tfam
ENSMUSG00000003929.10	67.8636	-0.0659987	0.378451	-0.174392	0.861558	0.95244	Zfp81
ENSMUSG00000003934.5	24.924	-0.746195	0.719611	-1.03694	0.299763	NA	Efnb3
ENSMUSG00000003948.17	117.307	-0.191443	0.328204	-0.583307	0.559687	0.815983	Mmd
ENSMUSG00000003949.16	263.939	0.0594945	0.282431	0.210652	0.833159	0.939416	Hlf
ENSMUSG00000003955.7	895.68	-0.310722	0.147503	-2.10655	0.0351567	0.225855	Fam162a
ENSMUSG00000003970.8	8752.1	-0.31579	0.119147	-2.65041	0.00803934	0.101876	Rpl8
ENSMUSG00000003974.6	0	NA	NA	NA	NA	NA	Grm3
ENSMUSG00000003992.14	261.456	-0.0717788	0.278185	-0.258025	0.796387	0.927979	Ssbp2
ENSMUSG00000004018.9	43.0642	-0.10557	0.438233	-0.240899	0.809633	NA	Fancl
ENSMUSG00000004031.13	18.4738	0.351969	0.673653	0.522478	0.601337	NA	Brinp2
ENSMUSG00000004032.10	1425.91	-0.299874	0.140807	-2.12967	0.0331986	0.218518	Gstm5
ENSMUSG00000004035.12	188.032	0.072952	0.235225	0.310137	0.756457	0.910745	Gstm7
ENSMUSG00000004038.9	4.77927	-1.14508	1.69878	-0.674056	0.500276	NA	Gstm3
ENSMUSG00000004040.16	1121.63	0.164123	0.185977	0.882487	0.377513	0.695308	Stat3
ENSMUSG00000004043.14	366.674	0.592028	0.193638	3.0574	0.00223264	0.0498758	Stat5a
ENSMUSG00000004044.9	3532.08	0.228024	0.130785	1.7435	0.0812462	0.344771	Cavin1
ENSMUSG00000004054.8	358.641	0.0922871	0.205689	0.448673	0.653668	0.865884	Map3k11
ENSMUSG00000004056.15	6773.17	-0.145211	0.128085	-1.13371	0.256915	0.583173	Akt2
ENSMUSG00000004069.16	2824.56	0.00729551	0.12777	0.0570988	0.954467	0.987158	Dnaja3
ENSMUSG00000004070.15	673.623	-0.155368	0.206551	-0.7522	0.451931	0.750587	Hmox2
ENSMUSG00000004071.12	2298.6	-0.284861	0.146685	-1.94199	0.0521379	0.275093	Cdip1
ENSMUSG00000004085.14	6826.87	0.591742	0.183125	3.23135	0.00123207	0.0356179	Map3k20
ENSMUSG00000004096.9	1274.56	-0.16214	0.154053	-1.0525	0.292572	0.616041	Cwc15
ENSMUSG00000004098.7	393.937	0.422845	0.342742	1.23371	0.217311	0.537651	Col5a3
ENSMUSG00000004099.16	259.006	0.425132	0.220165	1.93097	0.0534871	0.278494	Dnmt1
ENSMUSG00000004100.12	158.486	-0.475798	0.270071	-1.76175	0.0781111	0.339056	Ppan
ENSMUSG00000004105.8	1607.97	0.670939	0.344889	1.94537	0.0517299	0.274787	Angptl2
ENSMUSG00000004110.15	0	NA	NA	NA	NA	NA	Cacna1e
ENSMUSG00000004113.18	0.493365	2.64336	4.00793	0.659533	0.509553	NA	Cacna1b
ENSMUSG00000004127.12	40.601	-0.45892	0.431241	-1.06418	0.287245	NA	Trmt10a
ENSMUSG00000004151.17	48.4416	0.257177	0.438426	0.586592	0.557478	NA	Etv1
ENSMUSG00000004187.10	104.417	-0.291893	0.337526	-0.864803	0.387147	0.704167	Kifc2
ENSMUSG00000004207.14	22202.5	-0.288858	0.123913	-2.33114	0.0197458	0.168811	Psap
ENSMUSG00000004221.16	215.984	-0.071274	0.351611	-0.202707	0.839364	0.941405	Ikbkg
ENSMUSG00000004231.15	0	NA	NA	NA	NA	NA	Pax2
ENSMUSG00000004233.14	136.604	-0.268428	0.26487	-1.01343	0.310853	0.632774	Wars2
ENSMUSG00000004263.15	1008.06	0.190306	0.128542	1.4805	0.13874	0.440826	Atn1
ENSMUSG00000004264.17	2612.42	-0.277356	0.16558	-1.67506	0.0939222	0.371454	Phb2
ENSMUSG00000004266.15	11.7471	-0.697575	1.13191	-0.616279	0.53771	NA	Ptpn6
ENSMUSG00000004267.16	21.364	-0.222379	0.74235	-0.299561	0.764512	NA	Eno2
ENSMUSG00000004268.11	1011.66	-0.401468	0.130459	-3.07735	0.00208848	0.048714	Emg1
ENSMUSG00000004270.13	374.376	-0.096107	0.276993	-0.346965	0.728617	0.898192	Lpcat3
ENSMUSG00000004285.12	1015.82	-0.466043	0.142272	-3.27572	0.00105392	0.0318695	Atp6v1f
ENSMUSG00000004296.14	0	NA	NA	NA	NA	NA	Il12b
ENSMUSG00000004317.14	23.7609	0.191018	0.594942	0.32107	0.748158	NA	Clcn5
ENSMUSG00000004319.15	1319.2	0.408712	0.24385	1.67608	0.0937221	0.371385	Clcn3
ENSMUSG00000004328.15	9.89839	-1.01021	1.13834	-0.887445	0.37484	NA	Hif3a
ENSMUSG00000004341.8	0	NA	NA	NA	NA	NA	Gpx6
ENSMUSG00000004344.12	0	NA	NA	NA	NA	NA	Gpx5
ENSMUSG00000004347.16	18.0853	0.0299333	0.718248	0.0416755	0.966757	NA	Pde1c
ENSMUSG00000004356.8	444.203	-0.0208708	0.212752	-0.0980991	0.921854	0.976571	Utp20
ENSMUSG00000004359.16	0	NA	NA	NA	NA	NA	Spic
ENSMUSG00000004360.9	466.281	0.514487	0.227617	2.26032	0.0238013	0.185312	9330159F19Rik
ENSMUSG00000004364.14	5102.91	0.158931	0.162577	0.977569	0.328287	0.651072	Cul3
ENSMUSG00000004366.3	0	NA	NA	NA	NA	NA	Sst
ENSMUSG00000004371.14	0	NA	NA	NA	NA	NA	Il11
ENSMUSG00000004383.18	663.157	0.256175	0.197507	1.29705	0.194615	0.507925	Large1
ENSMUSG00000004393.10	680.348	-0.425838	0.192452	-2.21269	0.0269187	0.196944	Ddx56
ENSMUSG00000004394.12	1409.34	-0.099469	0.130025	-0.765001	0.444271	0.745428	Tmed4
ENSMUSG00000004415.15	13.5511	0.410969	0.875779	0.469261	0.638883	NA	Col26a1
ENSMUSG00000004446.12	9.62423	-0.424729	0.883669	-0.480642	0.630771	NA	Bid
ENSMUSG00000004451.14	202.46	0.311193	0.246437	1.26277	0.206673	0.523029	Ralb
ENSMUSG00000004455.16	1244.17	-0.00059745	0.15456	-0.0038655	0.996916	0.999202	Ppp1cc
ENSMUSG00000004460.16	704.29	0.0352056	0.191422	0.183916	0.854079	0.948706	Dnajb11
ENSMUSG00000004462.6	168.994	0.300926	0.231993	1.29714	0.194584	0.507925	Tbccd1
ENSMUSG00000004473.10	13.0752	0.00169671	0.878329	0.00193175	0.998459	NA	Clec11a
ENSMUSG00000004500.9	52.4778	-0.524142	0.517164	-1.01349	0.310825	NA	Zfp324
ENSMUSG00000004508.6	162.965	0.322742	0.293368	1.10013	0.271276	0.59404	Gab2
ENSMUSG00000004530.12	267.71	0.416008	0.200617	2.07365	0.0381122	0.234764	Coro1c
ENSMUSG00000004535.12	2051.28	-0.0380208	0.142694	-0.26645	0.789893	0.925818	Tax1bp1
ENSMUSG00000004540.7	0	NA	NA	NA	NA	NA	Psg17
ENSMUSG00000004542.15	0	NA	NA	NA	NA	NA	Psg19
ENSMUSG00000004552.16	0	NA	NA	NA	NA	NA	Ctse
ENSMUSG00000004558.14	67589.7	-0.173077	0.132866	-1.30264	0.192697	0.506016	Ndrg2
ENSMUSG00000004561.14	184.069	-0.136139	0.22041	-0.617662	0.536798	0.804312	Mettl17
ENSMUSG00000004562.16	237.235	0.0508827	0.328447	0.154919	0.876885	0.959379	Arhgef40
ENSMUSG00000004565.15	153.883	-0.0324391	0.293953	-0.110355	0.912128	0.973241	Pnpla6
ENSMUSG00000004567.16	491.775	-0.182062	0.167819	-1.08487	0.277979	0.599281	Mcoln1
ENSMUSG00000004568.12	290.285	0.43935	0.263149	1.66959	0.0950012	0.374267	Arhgef18
ENSMUSG00000004591.16	750.257	0.576319	0.15977	3.60719	0.000309535	0.0156708	Pkn2
ENSMUSG00000004609.11	3.82602	2.40183	2.11807	1.13398	0.256805	NA	Cd33
ENSMUSG00000004610.4	4081.69	-0.281865	0.187073	-1.50671	0.131884	0.432223	Etfb
ENSMUSG00000004612.9	0	NA	NA	NA	NA	NA	Nkg7
ENSMUSG00000004613.7	0	NA	NA	NA	NA	NA	Lim2
ENSMUSG00000004626.14	24.7904	0.0190815	0.59827	0.0318944	0.974556	NA	Stxbp2
ENSMUSG00000004630.18	0	NA	NA	NA	NA	NA	Pcp2
ENSMUSG00000004631.15	149.749	-0.377759	0.268656	-1.40611	0.159693	0.466964	Sgce
ENSMUSG00000004633.17	16.6468	-0.52453	0.824857	-0.635905	0.524838	NA	Chn2
ENSMUSG00000004637.15	123.68	-0.182851	0.290756	-0.628883	0.529425	0.799322	Wwox
ENSMUSG00000004642.13	82.4198	0.0734231	0.417609	0.175818	0.860437	0.951615	Slbp
ENSMUSG00000004651.6	0	NA	NA	NA	NA	NA	Tyr
ENSMUSG00000004654.6	0	NA	NA	NA	NA	NA	Ghrhr
ENSMUSG00000004655.5	10469.8	0.18785	0.196569	0.955642	0.339253	0.662413	Aqp1
ENSMUSG00000004661.15	79.6791	0.11311	0.322194	0.351061	0.725542	0.896912	Arid3b
ENSMUSG00000004665.10	182.415	0.644631	0.257907	2.49947	0.012438	0.130674	Cnn2
ENSMUSG00000004667.18	864.218	-0.270702	0.181943	-1.48784	0.136792	0.438842	Polr2e
ENSMUSG00000004668.14	0	NA	NA	NA	NA	NA	Abca13
ENSMUSG00000004677.17	229.874	0.287076	0.225566	1.27269	0.203127	0.518394	Myo9b
ENSMUSG00000004698.10	181.881	1.55935	0.307485	5.07131	3.9509e-07	9.80594e-05	Hdac9
ENSMUSG00000004707.14	1.30465	-3.64549	3.93635	-0.92611	0.354389	NA	Ly9
ENSMUSG00000004709.14	0	NA	NA	NA	NA	NA	Cd244
ENSMUSG00000004730.14	5.42893	1.14419	2.00969	0.569337	0.569127	NA	Adgre1
ENSMUSG00000004748.5	1241.96	-0.0582723	0.182902	-0.318599	0.750031	0.90742	Mtfp1
ENSMUSG00000004768.14	51.5578	-0.475646	0.495247	-0.960422	0.336843	NA	Rab23
ENSMUSG00000004771.12	756.586	0.0514778	0.164808	0.312349	0.754775	0.910023	Rab11a
ENSMUSG00000004788.11	680.461	-0.337588	0.16789	-2.01077	0.0443495	0.254778	Eif2b2
ENSMUSG00000004789.10	6854.77	0.0135125	0.143475	0.0941806	0.924966	0.976801	Dlst
ENSMUSG00000004791.7	17.4061	-0.0704543	0.62948	-0.111925	0.910883	NA	Pgf
ENSMUSG00000004798.14	3388.44	0.288524	0.166464	1.73325	0.0830519	0.34923	Ulk2
ENSMUSG00000004814.10	14.5796	0.483933	1.19707	0.404263	0.686019	NA	Ccl24
ENSMUSG00000004815.12	61.0132	-0.0844499	0.43358	-0.194774	0.84557	0.94394	Dgkq
ENSMUSG00000004821.1	0	NA	NA	NA	NA	NA	Tmed11
ENSMUSG00000004837.2	104.049	0.155069	0.339209	0.457148	0.647565	0.862969	Grap
ENSMUSG00000004842.18	0	NA	NA	NA	NA	NA	Pou1f1
ENSMUSG00000004843.6	613.455	-0.0690536	0.175231	-0.394072	0.693528	0.885488	Chmp2b
ENSMUSG00000004846.10	451.554	-0.141773	0.189626	-0.747645	0.454674	0.753177	Plod3
ENSMUSG00000004849.14	299.232	-0.369244	0.210433	-1.75468	0.0793134	0.342134	Ap1s1
ENSMUSG00000004864.12	0	NA	NA	NA	NA	NA	Mapk13
ENSMUSG00000004865.15	405.969	0.341578	0.179625	1.90161	0.0572221	0.287268	Srpk1
ENSMUSG00000004872.15	0.794187	3.32542	3.97025	0.837585	0.402264	NA	Pax3
ENSMUSG00000004880.11	475.598	0.338594	0.20433	1.65709	0.0975014	0.378115	Lbr
ENSMUSG00000004885.5	1.69609	-4.02577	2.9714	-1.35484	0.175469	NA	Crabp2
ENSMUSG00000004891.16	1251.39	0.55434	0.223476	2.48054	0.0131185	0.134372	Nes
ENSMUSG00000004892.13	0	NA	NA	NA	NA	NA	Bcan
ENSMUSG00000004894.10	0	NA	NA	NA	NA	NA	Hapln2
ENSMUSG00000004895.9	1075.82	-0.0831789	0.140194	-0.593312	0.552973	0.813383	Prcc
ENSMUSG00000004896.16	91.0052	-0.46892	0.310729	-1.5091	0.131274	0.431615	Rrnad1
ENSMUSG00000004897.16	7273.1	-0.245835	0.140085	-1.75489	0.0792774	0.342123	Hdgf
ENSMUSG00000004902.7	0	NA	NA	NA	NA	NA	Slc25a18
ENSMUSG00000004929.12	819.414	-0.0815561	0.16563	-0.4924	0.622437	0.849962	Thop1
ENSMUSG00000004931.11	937.787	-0.202737	0.195472	-1.03717	0.299658	0.622802	Apba3
ENSMUSG00000004933.17	1.93414	4.60695	2.81051	1.63919	0.101175	NA	Matk
ENSMUSG00000004934.14	400.492	-0.269641	0.20257	-1.3311	0.183155	0.494055	Pias4
ENSMUSG00000004936.8	1471.44	-0.139636	0.159794	-0.873849	0.382201	0.699733	Map2k1
ENSMUSG00000004937.6	2634.41	-0.392844	0.123788	-3.17353	0.00150595	0.0401166	Sgta
ENSMUSG00000004939.7	902.188	-0.682324	0.835964	-0.816212	0.414379	0.725769	Nmrk2
ENSMUSG00000004945.15	1598.92	-0.344261	0.127845	-2.6928	0.00708556	0.0950888	Tmem242
ENSMUSG00000004947.15	199.32	-0.174405	0.242988	-0.717751	0.472911	0.76424	Dtx2
ENSMUSG00000004948.12	0	NA	NA	NA	NA	NA	Zp3
ENSMUSG00000004951.10	2189.94	-0.1897	0.189586	-1.0006	0.317021	0.639826	Hspb1
ENSMUSG00000004952.13	728.207	0.104865	0.154767	0.677565	0.498047	0.779353	Rasa4
ENSMUSG00000004961.7	0	NA	NA	NA	NA	NA	Syt5
ENSMUSG00000004980.16	6870.47	0.0483657	0.200325	0.241436	0.809217	0.93152	Hnrnpa2b1
ENSMUSG00000004988.9	0	NA	NA	NA	NA	NA	Fxyd4
ENSMUSG00000004994.12	114.339	-0.212929	0.287233	-0.74131	0.458505	0.755587	Ccdc130
ENSMUSG00000004996.9	338.512	-0.178964	0.268529	-0.66646	0.505117	0.783548	Mri1
ENSMUSG00000005034.15	894.182	0.24287	0.169987	1.42876	0.153074	0.460436	Prkacb
ENSMUSG00000005043.13	143.106	0.334757	0.278287	1.20292	0.229007	0.552496	Sgsh
ENSMUSG00000005045.16	4.00819	-0.526823	1.76117	-0.299132	0.764839	NA	Chd5
ENSMUSG00000005054.7	116.911	-0.386061	0.272388	-1.41732	0.15639	0.463539	Cstb
ENSMUSG00000005057.13	60.4911	-0.435894	0.4349	-1.00229	0.316205	0.639067	Sh2b2
ENSMUSG00000005069.12	758.397	-0.0512989	0.154238	-0.332595	0.73944	0.902873	Pex5
ENSMUSG00000005078.16	173.833	-0.159362	0.265551	-0.600119	0.548427	0.811393	Jkamp
ENSMUSG00000005087.17	86.5442	0.984859	0.326525	3.01618	0.0025598	0.0535974	Cd44
ENSMUSG00000005089.15	0	NA	NA	NA	NA	NA	Slc1a2
ENSMUSG00000005102.13	108.554	-0.431564	0.360237	-1.198	0.230917	0.554986	Eif2ak4
ENSMUSG00000005103.12	950.718	0.369203	0.184389	2.0023	0.045252	0.257081	Wdr1
ENSMUSG00000005107.13	3.87235	0.5011	2.20545	0.22721	0.820261	NA	Slc2a9
ENSMUSG00000005124.9	16.9352	-0.00656361	0.910913	-0.00720552	0.994251	NA	Wisp1
ENSMUSG00000005125.12	1142.87	-1.41652	0.649868	-2.17971	0.029279	0.205762	Ndrg1
ENSMUSG00000005131.4	0	NA	NA	NA	NA	NA	4930550C14Rik
ENSMUSG00000005142.10	313.271	0.108147	0.179008	0.604148	0.545745	0.809781	Man2b1
ENSMUSG00000005148.7	38.9821	-0.170635	0.4486	-0.380373	0.703669	NA	Klf5
ENSMUSG00000005150.16	419.618	-0.250116	0.20551	-1.21705	0.223585	0.545742	Wdr83
ENSMUSG00000005161.15	2281.05	-0.350784	0.180639	-1.94191	0.0521477	0.275093	Prdx2
ENSMUSG00000005198.15	1802.48	0.0327256	0.154047	0.212439	0.831764	0.939261	Polr2a
ENSMUSG00000005202.2	0	NA	NA	NA	NA	NA	Shbg
ENSMUSG00000005204.12	527.577	-0.0756123	0.221848	-0.340829	0.733232	0.899306	Senp3
ENSMUSG00000005220.10	4.77935	1.31713	1.44037	0.914438	0.360487	NA	Corin
ENSMUSG00000005225.15	88.2082	0.204888	0.315723	0.648951	0.51637	0.792522	Plekha8
ENSMUSG00000005232.11	0	NA	NA	NA	NA	NA	G6pc2
ENSMUSG00000005233.16	2.33748	-0.38091	2.94663	-0.12927	0.897144	NA	Spc25
ENSMUSG00000005237.14	0	NA	NA	NA	NA	NA	Dnah2
ENSMUSG00000005251.14	0	NA	NA	NA	NA	NA	Ripk4
ENSMUSG00000005262.12	489.983	-0.21996	0.20041	-1.09755	0.272401	0.594975	Ufd1
ENSMUSG00000005267.13	20.9812	0.291675	0.588656	0.495494	0.620252	NA	Zfp287
ENSMUSG00000005268.20	7.49871	0.0812307	1.33253	0.0609597	0.951391	NA	Prlr
ENSMUSG00000005299.6	1806.83	-0.0805576	0.159428	-0.50529	0.613355	0.84517	Letm1
ENSMUSG00000005312.15	1247.04	-0.0817833	0.126017	-0.648988	0.516346	0.792522	Ubqln1
ENSMUSG00000005320.9	41.1168	-0.287535	0.60089	-0.478516	0.632283	NA	Fgfr4
ENSMUSG00000005338.13	156.655	-1.57581	0.631463	-2.4955	0.012578	0.131681	Cadm3
ENSMUSG00000005339.10	0	NA	NA	NA	NA	NA	Fcer1a
ENSMUSG00000005354.15	1824.82	-0.342661	0.156727	-2.18635	0.0287899	0.203308	Txn2
ENSMUSG00000005355.9	0	NA	NA	NA	NA	NA	Casp14
ENSMUSG00000005357.9	0	NA	NA	NA	NA	NA	Slc1a6
ENSMUSG00000005360.14	34.142	-0.499504	0.736703	-0.678026	0.497755	NA	Slc1a3
ENSMUSG00000005362.14	723.754	0.261785	0.211463	1.23797	0.215727	0.535953	Crbn
ENSMUSG00000005364.11	0	NA	NA	NA	NA	NA	Il5ra
ENSMUSG00000005370.3	150.404	0.151781	0.271419	0.559213	0.576017	0.823375	Msh6
ENSMUSG00000005371.14	778.083	0.325752	0.192545	1.69182	0.0906802	0.364566	Fbxo11
ENSMUSG00000005373.13	1399.05	0.0183419	0.18528	0.0989958	0.921142	0.97641	Mlxipl
ENSMUSG00000005374.13	219.213	-0.160875	0.293219	-0.54865	0.583246	0.828908	Tbl2
ENSMUSG00000005378.17	385.258	-0.25223	0.196478	-1.28376	0.199226	0.51354	Wbscr22
ENSMUSG00000005397.8	899.829	0.235163	0.173761	1.35337	0.175937	0.486215	Nid1
ENSMUSG00000005410.6	21.7891	0.0285002	0.676988	0.0420985	0.96642	NA	Mcm5
ENSMUSG00000005413.8	124.448	-0.588377	0.305777	-1.9242	0.0543292	0.279643	Hmox1
ENSMUSG00000005417.17	2377.34	0.298864	0.152778	1.9562	0.0504412	0.270964	Mprip
ENSMUSG00000005442.13	962.054	0.0515046	0.170497	0.302086	0.762587	0.914134	Cic
ENSMUSG00000005447.12	7.58127	0.606886	1.21722	0.498584	0.618072	NA	Pafah1b3
ENSMUSG00000005465.9	8.11662	-0.224325	1.18675	-0.189025	0.850073	NA	Il27ra
ENSMUSG00000005469.10	3027.02	0.0190486	0.129752	0.146808	0.883283	0.961315	Prkaca
ENSMUSG00000005470.8	9.85534	-0.98543	1.04552	-0.942524	0.345925	NA	Asf1b
ENSMUSG00000005474.9	112.102	0.460724	0.34978	1.31718	0.187778	0.501025	Myl10
ENSMUSG00000005481.18	253.621	-0.19593	0.238847	-0.820316	0.412036	0.72316	Ddx39
ENSMUSG00000005483.10	141.257	-0.197924	0.348894	-0.567288	0.570519	0.820448	Dnajb1
ENSMUSG00000005493.15	0	NA	NA	NA	NA	NA	Msh4
ENSMUSG00000005501.14	322.198	0.198823	0.282666	0.703385	0.481816	0.770017	Usp40
ENSMUSG00000005503.8	0	NA	NA	NA	NA	NA	Evx1
ENSMUSG00000005505.12	425.419	0.221052	0.227792	0.970413	0.331841	0.65491	Kbtbd4
ENSMUSG00000005506.16	1816.21	0.172651	0.136697	1.26302	0.206582	0.523029	Celf1
ENSMUSG00000005510.9	4824.08	-0.254072	0.133708	-1.90021	0.0574062	0.287624	Ndufs3
ENSMUSG00000005514.14	643.01	-0.368183	0.192143	-1.91619	0.0553407	0.281996	Por
ENSMUSG00000005533.10	437.026	0.388141	0.22738	1.70701	0.0878198	0.35842	Igf1r
ENSMUSG00000005534.10	1433.73	0.68277	0.30969	2.20469	0.0274758	0.198948	Insr
ENSMUSG00000005540.10	0.681358	-2.71365	3.96301	-0.684744	0.493506	NA	Fcer2a
ENSMUSG00000005547.14	0	NA	NA	NA	NA	NA	Cyp2a5
ENSMUSG00000005553.14	0	NA	NA	NA	NA	NA	Atp4a
ENSMUSG00000005566.14	1067.38	-0.160785	0.174455	-0.921642	0.356716	0.676722	Trim28
ENSMUSG00000005575.16	1603.1	-0.398392	0.206302	-1.93111	0.0534697	0.278494	Ube2m
ENSMUSG00000005580.11	973.509	0.235735	0.154168	1.52908	0.126245	0.425388	Adcy9
ENSMUSG00000005583.16	7952.11	0.0853138	0.253499	0.336545	0.73646	0.901072	Mef2c
ENSMUSG00000005609.16	469.98	0.109452	0.171121	0.639615	0.522423	0.795835	Ctr9
ENSMUSG00000005610.17	13069.6	0.230901	0.110243	2.09448	0.0362172	0.229278	Eif4g2
ENSMUSG00000005611.15	176.238	0.893964	0.233985	3.8206	0.000133126	0.00857396	Mrvi1
ENSMUSG00000005615.14	2899.91	0.772373	0.518012	1.49103	0.135953	0.438179	Pcyt1a
ENSMUSG00000005621.11	537.645	0.282088	0.174539	1.61619	0.106053	0.39358	Zfp592
ENSMUSG00000005625.15	3310.32	-0.236839	0.214896	-1.10211	0.270413	0.593934	Psmd4
ENSMUSG00000005628.12	10873.1	-0.115169	0.159852	-0.72047	0.471235	0.76261	Tmod4
ENSMUSG00000005640.11	0	NA	NA	NA	NA	NA	Insrr
ENSMUSG00000005649.17	0	NA	NA	NA	NA	NA	Cabp5
ENSMUSG00000005656.9	337.432	-0.284573	0.199871	-1.42378	0.15451	0.461895	Snx6
ENSMUSG00000005667.8	66.2688	-0.240706	0.371221	-0.648416	0.516716	0.792838	Mthfd2
ENSMUSG00000005672.12	21.3575	-0.508798	0.635083	-0.801152	0.423044	NA	Kit
ENSMUSG00000005674.9	1057.76	-0.190456	0.204199	-0.932699	0.350975	0.672338	Tomm40l
ENSMUSG00000005677.14	0	NA	NA	NA	NA	NA	Nr1i3
ENSMUSG00000005681.12	0	NA	NA	NA	NA	NA	Apoa2
ENSMUSG00000005682.9	165.84	0.181076	0.269256	0.672505	0.501262	0.781666	Pan2
ENSMUSG00000005683.8	23426.5	0.0502938	0.126349	0.398056	0.690589	0.883287	Cs
ENSMUSG00000005686.17	550.225	0.459912	0.211519	2.17433	0.0296804	0.206938	Ampd3
ENSMUSG00000005687.14	588.929	-0.29534	0.168637	-1.75134	0.0798877	0.343265	Bcas2
ENSMUSG00000005696.11	0	NA	NA	NA	NA	NA	Sh2d1a
ENSMUSG00000005698.15	799.89	0.202621	0.203214	0.997085	0.318723	0.640848	Ctcf
ENSMUSG00000005699.16	92.7381	-0.11427	0.316312	-0.361258	0.717907	0.896556	Pard6a
ENSMUSG00000005705.10	11.8248	-1.00489	1.05055	-0.956538	0.3388	NA	Agrp
ENSMUSG00000005716.16	193821	-0.67671	0.221346	-3.05725	0.00223375	0.0498758	Pvalb
ENSMUSG00000005718.7	84.9863	-0.510945	0.402776	-1.26856	0.204598	0.52068	Tfap4
ENSMUSG00000005732.14	196.645	-0.202809	0.237361	-0.85443	0.392867	0.708078	Ranbp1
ENSMUSG00000005763.15	31.5612	0.475052	0.591783	0.802747	0.422121	NA	Cd247
ENSMUSG00000005774.12	145.935	-0.435756	0.26439	-1.64816	0.0993205	0.381647	Rfx5
ENSMUSG00000005779.12	2706.01	-0.618429	0.202469	-3.05444	0.00225484	0.0499723	Psmb4
ENSMUSG00000005800.3	0.822276	3.37228	3.96824	0.849819	0.395426	NA	Mmp8
ENSMUSG00000005802.12	401.495	0.223547	0.183581	1.2177	0.223338	0.545533	Slc30a4
ENSMUSG00000005803.14	1022.97	-0.13256	0.167389	-0.791932	0.428401	0.73548	Sqor
ENSMUSG00000005804.14	346.251	0.0517627	0.21478	0.241004	0.809552	0.93152	Bloc1s6
ENSMUSG00000005813.12	1329.76	-0.130772	0.168926	-0.774141	0.438847	0.743201	Metap1
ENSMUSG00000005823.8	671.772	-0.33529	0.161387	-2.07755	0.037751	0.233812	Gpr108
ENSMUSG00000005824.6	0	NA	NA	NA	NA	NA	Tnfsf14
ENSMUSG00000005836.8	7.1332	0.660158	2.04309	0.323117	0.746606	NA	Gata6
ENSMUSG00000005846.11	1201.72	-0.168862	0.136737	-1.23494	0.216852	0.537431	Rsl1d1
ENSMUSG00000005864.7	0	NA	NA	NA	NA	NA	Cnga2
ENSMUSG00000005871.14	797.85	1.17667	0.204601	5.75108	8.86759e-09	5.63978e-06	Apc
ENSMUSG00000005873.5	2787.97	-0.103497	0.149555	-0.692035	0.488915	0.773116	Reep5
ENSMUSG00000005881.13	835.261	-0.382883	0.159073	-2.40696	0.0160858	0.151284	Ergic3
ENSMUSG00000005882.18	2749.05	-0.344596	0.209037	-1.64849	0.0992515	0.381558	Uqcc1
ENSMUSG00000005883.15	0	NA	NA	NA	NA	NA	Spo11
ENSMUSG00000005886.14	460.293	0.343635	0.283749	1.21105	0.225875	0.547785	Ncoa2
ENSMUSG00000005891.7	0	NA	NA	NA	NA	NA	Prl4a1
ENSMUSG00000005892.4	0	NA	NA	NA	NA	NA	Trh
ENSMUSG00000005893.14	696.231	0.131083	0.289906	0.452156	0.651157	0.86425	Nr2c2
ENSMUSG00000005897.14	169.998	-0.0196852	0.262459	-0.0750031	0.940212	0.981875	Nr2c1
ENSMUSG00000005899.12	279.817	-0.208248	0.2392	-0.870601	0.383972	0.701616	Smpd4
ENSMUSG00000005907.14	121.651	0.236239	0.290554	0.813064	0.416182	0.727174	Pex1
ENSMUSG00000005917.15	0	NA	NA	NA	NA	NA	Otx1
ENSMUSG00000005936.18	889.792	0.20173	0.214935	0.938562	0.347955	0.669591	Kctd20
ENSMUSG00000005947.11	2.11545	4.73504	2.74931	1.72227	0.085021	NA	Itgae
ENSMUSG00000005949.9	126.472	-0.5571	0.297495	-1.87264	0.0611187	0.298519	Ctns
ENSMUSG00000005950.14	315.657	0.12519	0.259467	0.482488	0.62946	0.853823	P2rx5
ENSMUSG00000005951.13	29.3479	-0.994478	0.693008	-1.43502	0.151282	NA	Shpk
ENSMUSG00000005952.15	3.148	-0.45631	2.24822	-0.202965	0.839162	NA	Trpv1
ENSMUSG00000005958.14	10.8008	-0.992533	1.09117	-0.909608	0.363029	NA	Ephb3
ENSMUSG00000005968.14	0.65782	3.05348	3.98323	0.766584	0.443329	NA	Tuft1
ENSMUSG00000005973.6	155.348	-0.347186	0.315804	-1.09937	0.271606	0.594378	Rcn1
ENSMUSG00000005980.15	0	NA	NA	NA	NA	NA	Dnase1
ENSMUSG00000005981.11	4526.12	-0.30577	0.147391	-2.07456	0.0380276	0.234669	Trap1
ENSMUSG00000005982.13	478.641	-0.487662	0.308971	-1.57834	0.114487	0.407493	Naa60
ENSMUSG00000005983.15	49.9331	-0.209618	0.435366	-0.481476	0.630178	NA	1700037C18Rik
ENSMUSG00000005986.15	1.88449	-4.17599	3.54064	-1.17944	0.238221	NA	Ankrd13d
ENSMUSG00000005994.14	0	NA	NA	NA	NA	NA	Tyrp1
ENSMUSG00000006005.17	2499.19	0.24	0.173478	1.38346	0.166523	0.476958	Tpr
ENSMUSG00000006007.14	0.493365	2.64336	4.00793	0.659533	0.509553	NA	Pdc
ENSMUSG00000006010.14	728.917	0.39609	0.339778	1.16573	0.243722	0.568867	BC003331
ENSMUSG00000006014.16	140.834	1.17734	0.411885	2.85841	0.00425767	0.0723306	Prg4
ENSMUSG00000006019.15	125.718	-0.0076956	0.301204	-0.0255494	0.979617	0.994804	Dhx34
ENSMUSG00000006021.5	260.015	-0.362117	0.204845	-1.76776	0.0771008	0.336729	Kptn
ENSMUSG00000006024.13	2623.79	-0.346947	0.145541	-2.38384	0.0171331	0.156769	Napa
ENSMUSG00000006050.11	741.696	-0.399919	0.178856	-2.23598	0.0253531	0.191744	Sra1
ENSMUSG00000006056.13	0	NA	NA	NA	NA	NA	Calcoco2
ENSMUSG00000006057.15	9272.03	-0.293009	0.191736	-1.52819	0.126465	0.42541	Atp5g1
ENSMUSG00000006058.10	449.232	-0.337977	0.171044	-1.97597	0.0481582	0.266481	Snf8
ENSMUSG00000006095.12	416.87	-0.330123	0.161262	-2.04711	0.0406469	0.242957	Tbcb
ENSMUSG00000006127.9	868.776	0.354824	0.254194	1.39588	0.162751	0.471705	Inpp5k
ENSMUSG00000006134.3	598.701	0.257778	0.181711	1.41861	0.156013	0.463258	Crkl
ENSMUSG00000006143.12	0	NA	NA	NA	NA	NA	Upk3bl
ENSMUSG00000006154.13	86.6986	0.88002	0.634976	1.38591	0.165774	0.476395	Eps8l1
ENSMUSG00000006169.19	975.138	0.17093	0.158059	1.08143	0.279507	0.601116	Clint1
ENSMUSG00000006179.9	0	NA	NA	NA	NA	NA	Prss16
ENSMUSG00000006191.17	290.072	-0.108439	0.21526	-0.503757	0.614432	0.84517	Cdkal1
ENSMUSG00000006200.3	0	NA	NA	NA	NA	NA	Rhox6
ENSMUSG00000006204.6	0	NA	NA	NA	NA	NA	5430419D17Rik
ENSMUSG00000006205.13	258.882	-0.15623	0.243993	-0.640305	0.521974	0.795389	Htra1
ENSMUSG00000006215.12	673.454	0.15919	0.146102	1.08958	0.275899	0.598029	Zbtb17
ENSMUSG00000006216.10	0.476512	2.59838	4.01108	0.647801	0.517114	NA	Clcnkb
ENSMUSG00000006218.4	0	NA	NA	NA	NA	NA	Fam131c
ENSMUSG00000006219.12	27.1504	0.565435	0.730194	0.774363	0.438716	NA	Fblim1
ENSMUSG00000006221.7	12489.3	-0.107261	0.48718	-0.220168	0.825741	0.937387	Hspb7
ENSMUSG00000006235.6	0	NA	NA	NA	NA	NA	Epor
ENSMUSG00000006241.16	4.46508	1.63292	2.05327	0.795276	0.426453	NA	Ccdc159
ENSMUSG00000006262.15	670.234	0.541615	0.209386	2.58668	0.00969049	0.11574	Mob1b
ENSMUSG00000006269.7	0	NA	NA	NA	NA	NA	Atp6v1b1
ENSMUSG00000006270.7	0	NA	NA	NA	NA	NA	Vax1
ENSMUSG00000006273.14	1245.99	-0.180577	0.165944	-1.08818	0.276516	0.59846	Atp6v1b2
ENSMUSG00000006276.10	484.255	0.0794504	0.171955	0.462042	0.644051	0.86128	Eps15l1
ENSMUSG00000006281.7	386.358	-0.0879108	0.215741	-0.407482	0.683654	0.879724	Tep1
ENSMUSG00000006288.7	80.7699	-0.165037	0.328926	-0.501745	0.615847	0.845903	Ttc5
ENSMUSG00000006289.14	780.17	-0.345841	0.163936	-2.10961	0.0348921	0.224957	Osgep
ENSMUSG00000006299.13	1942.68	-0.274134	0.189037	-1.45016	0.147014	0.452297	Aamp
ENSMUSG00000006301.17	1500.07	-0.215916	0.143037	-1.50951	0.131168	0.431404	Tmbim1
ENSMUSG00000006304.14	1338.07	-0.186248	0.13136	-1.41784	0.156238	0.463352	Arpc2
ENSMUSG00000006307.16	595.767	-0.15923	0.196409	-0.81071	0.417532	0.727452	Kmt2b
ENSMUSG00000006310.10	0.681358	-2.71365	3.96301	-0.684744	0.493506	NA	Zbtb32
ENSMUSG00000006311.8	0	NA	NA	NA	NA	NA	Etv2
ENSMUSG00000006313.5	1.81188	-4.11661	2.92262	-1.40853	0.158973	NA	Upk1a
ENSMUSG00000006315.9	1680.18	-0.328157	0.16918	-1.93969	0.0524179	0.276112	Tmem147
ENSMUSG00000006333.14	5437.97	-0.689962	0.120615	-5.72038	1.06286e-08	6.2621e-06	Rps9
ENSMUSG00000006335.16	258.607	-0.160068	0.24294	-0.658882	0.509972	0.787716	Tfpt
ENSMUSG00000006342.15	44.5586	0.458384	0.428955	1.06861	0.285247	NA	Susd2
ENSMUSG00000006344.17	76.2751	0.165438	0.327782	0.50472	0.613756	0.84517	Ggt5
ENSMUSG00000006345.10	0	NA	NA	NA	NA	NA	Ggt1
ENSMUSG00000006356.10	389.779	-0.46156	0.315714	-1.46196	0.143753	0.448231	Crip2
ENSMUSG00000006360.11	417.216	0.123257	0.233785	0.527222	0.598039	0.837821	Crip1
ENSMUSG00000006362.16	469.366	0.13597	0.190147	0.715077	0.474562	0.765194	Cbfa2t3
ENSMUSG00000006369.14	138.394	0.273743	0.396034	0.691212	0.489432	0.773124	Fbln1
ENSMUSG00000006373.10	204.738	-0.0537406	0.254426	-0.211223	0.832714	0.939406	Pgrmc1
ENSMUSG00000006378.14	391.015	-0.390757	0.201741	-1.93693	0.0527542	0.277207	Gcat
ENSMUSG00000006386.15	459.427	0.587266	0.187174	3.13755	0.00170366	0.0433641	Tek
ENSMUSG00000006389.13	0	NA	NA	NA	NA	NA	Mpl
ENSMUSG00000006390.15	149.416	-0.881263	0.438518	-2.00964	0.0444692	0.255228	Elovl1
ENSMUSG00000006392.16	441.784	-0.0655178	0.17471	-0.37501	0.707653	0.891976	Med8
ENSMUSG00000006395.16	22.6363	0.0808825	0.599746	0.134861	0.892722	NA	Hyi
ENSMUSG00000006398.15	3.0251	-0.0137708	1.97219	-0.00698249	0.994429	NA	Cdc20
ENSMUSG00000006403.13	1.32157	-3.66299	3.23031	-1.13394	0.256819	NA	Adamts4
ENSMUSG00000006411.12	0	NA	NA	NA	NA	NA	Nectin4
ENSMUSG00000006412.10	1137.66	-0.14324	0.136169	-1.05193	0.292832	0.616258	Pfdn2
ENSMUSG00000006418.17	1518.45	-0.222375	0.215796	-1.03049	0.30278	0.624461	Rnf114
ENSMUSG00000006423.15	286.906	-0.010015	0.199195	-0.0502774	0.959901	0.988562	C330007P06Rik
ENSMUSG00000006435.15	4359.29	0.147689	0.120013	1.23061	0.218468	0.539594	Neurl1a
ENSMUSG00000006442.10	171.883	-0.130178	0.251482	-0.517645	0.604706	0.840499	Srm
ENSMUSG00000006445.3	93.2149	0.279078	0.456328	0.611572	0.540821	0.807068	Epha2
ENSMUSG00000006456.10	159.477	0.0948846	0.31361	0.302556	0.762228	0.914027	Rbm14
ENSMUSG00000006457.3	251887	-0.0971039	0.170691	-0.568887	0.569433	0.820303	Actn3
ENSMUSG00000006462.6	150.686	-0.710124	0.297927	-2.38355	0.0171466	0.156769	A530013C23Rik
ENSMUSG00000006463.13	34.4401	-0.114916	0.510249	-0.225215	0.821812	NA	Zdhhc24
ENSMUSG00000006464.8	32.058	-0.503373	0.497941	-1.01091	0.312059	NA	Bbs1
ENSMUSG00000006469.13	0	NA	NA	NA	NA	NA	Slc34a3
ENSMUSG00000006471.18	151.398	0.354583	0.381801	0.928711	0.353039	0.673767	Ndor1
ENSMUSG00000006476.19	146.256	0.197109	0.347607	0.567045	0.570684	0.820448	Nsmf
ENSMUSG00000006488.17	0	NA	NA	NA	NA	NA	Prl7a1
ENSMUSG00000006490.3	0	NA	NA	NA	NA	NA	Prl8a9
ENSMUSG00000006494.11	2294.8	0.381567	0.13326	2.86333	0.0041921	0.0719	Pdk1
ENSMUSG00000006498.16	271.658	0.083588	0.239762	0.34863	0.727367	0.897347	Ptbp1
ENSMUSG00000006517.5	182.792	-0.501254	0.231032	-2.16964	0.0300345	0.207814	Mvd
ENSMUSG00000006519.11	73.954	-0.233593	0.327458	-0.713351	0.475628	0.766064	Cyba
ENSMUSG00000006522.16	0.465888	-2.15138	3.98954	-0.539255	0.589711	NA	Itih3
ENSMUSG00000006526.12	241.016	0.075973	0.21009	0.361621	0.717635	0.896556	Tmem110
ENSMUSG00000006527.15	263.707	0.201304	0.252308	0.79785	0.424958	0.73282	Sfmbt1
ENSMUSG00000006529.15	0	NA	NA	NA	NA	NA	Itih1
ENSMUSG00000006538.12	2.53647	1.41758	2.37377	0.597183	0.550385	NA	Ihh
ENSMUSG00000006542.13	1745.49	-0.189354	0.271375	-0.697759	0.485328	0.771809	Prkag3
ENSMUSG00000006546.3	0	NA	NA	NA	NA	NA	Cryba2
ENSMUSG00000006567.11	0	NA	NA	NA	NA	NA	Atp7b
ENSMUSG00000006570.3	0	NA	NA	NA	NA	NA	Defb2
ENSMUSG00000006574.15	1.39767	-3.74166	3.8925	-0.96125	0.336426	NA	Slc4a1
ENSMUSG00000006575.14	0	NA	NA	NA	NA	NA	Rundc3a
ENSMUSG00000006576.16	121.373	-0.512912	0.319366	-1.60603	0.108268	0.3986	Slc4a3
ENSMUSG00000006585.3	10.2621	-0.204175	0.825655	-0.247288	0.804685	NA	Cdt1
ENSMUSG00000006586.15	11.7455	0.364364	1.16008	0.314085	0.753456	NA	Runx1t1
ENSMUSG00000006587.6	450.878	-1.28555	0.248686	-5.16938	2.3487e-07	6.82868e-05	Snai3
ENSMUSG00000006589.8	435.003	-0.460908	0.197587	-2.33268	0.0196649	0.168723	Aprt
ENSMUSG00000006599.13	346.279	-0.121624	0.188967	-0.643623	0.51982	0.794725	Gtf2h1
ENSMUSG00000006611.15	688.48	0.147574	0.17768	0.830558	0.406223	0.71816	Hfe
ENSMUSG00000006638.14	39.6242	1.99528	0.522396	3.81947	0.000133737	NA	Abhd1
ENSMUSG00000006641.12	207.426	-0.0699493	0.256935	-0.272245	0.785433	0.923934	Slc5a6
ENSMUSG00000006642.3	3.32139	-4.99132	2.49483	-2.00067	0.0454283	NA	Tcf23
ENSMUSG00000006649.17	0	NA	NA	NA	NA	NA	Nphs1
ENSMUSG00000006651.8	21.1481	0.883335	0.621806	1.4206	0.155434	NA	Aplp1
ENSMUSG00000006673.14	438.785	-0.00286639	0.277206	-0.0103403	0.99175	0.998103	Qrich1
ENSMUSG00000006675.10	95.5702	-0.537746	0.351833	-1.52841	0.126411	0.42541	P4htm
ENSMUSG00000006676.16	3458.07	-0.0528776	0.123808	-0.427094	0.669311	0.873417	Usp19
ENSMUSG00000006678.6	30.5038	0.354812	0.655165	0.541561	0.588121	NA	Pola1
ENSMUSG00000006699.17	3152.23	0.0415926	0.111631	0.372589	0.709454	0.892705	Cdc42
ENSMUSG00000006705.12	173.315	0.046016	0.406602	0.113172	0.909894	0.972465	Pknox1
ENSMUSG00000006711.15	0	NA	NA	NA	NA	NA	D130043K22Rik
ENSMUSG00000006715.11	92.0114	-0.416562	0.377247	-1.10422	0.269499	0.593934	Gmnn
ENSMUSG00000006717.7	1899.86	-0.240916	0.154974	-1.55455	0.120052	0.415092	Acot13
ENSMUSG00000006720.16	7.95972	0.087481	1.6073	0.0544272	0.956595	NA	Zfp184
ENSMUSG00000006724.12	0	NA	NA	NA	NA	NA	Cyp27b1
ENSMUSG00000006728.12	435.982	-0.264299	0.174571	-1.514	0.130027	0.429201	Cdk4
ENSMUSG00000006731.10	20.0016	-0.83332	0.977334	-0.852646	0.393856	NA	B4galnt1
ENSMUSG00000006732.14	317.536	-0.757315	0.180882	-4.18679	2.82922e-05	0.00271605	Mettl1
ENSMUSG00000006736.9	520.544	-0.158638	0.177	-0.896261	0.370113	0.688407	Tspan31
ENSMUSG00000006740.13	2650.65	0.288245	0.143014	2.0155	0.0438519	0.2534	Kif5b
ENSMUSG00000006763.14	78.9905	-0.232598	0.397353	-0.585368	0.5583	0.815983	Saal1
ENSMUSG00000006764.8	0.822276	3.37228	3.96824	0.849819	0.395426	NA	Tph2
ENSMUSG00000006777.7	0	NA	NA	NA	NA	NA	Krt23
ENSMUSG00000006782.16	405.274	-1.80966	0.739618	-2.44676	0.0144148	0.142829	Cnp
ENSMUSG00000006784.14	4.36738	-2.32205	2.09718	-1.10722	0.268198	NA	Ttc25
ENSMUSG00000006800.13	143.39	-0.256972	0.283661	-0.905912	0.364982	0.683823	Sulf2
ENSMUSG00000006818.4	5832.32	0.174279	0.139126	1.25267	0.210326	0.529078	Sod2
ENSMUSG00000006850.7	162.574	-0.303671	0.228607	-1.32835	0.184061	0.49498	Tmco6
ENSMUSG00000006906.10	130.399	-0.241961	0.273745	-0.883891	0.376755	0.694743	Stambp
ENSMUSG00000006920.14	1369.23	-0.185131	0.170067	-1.08858	0.27634	0.59846	Ezh1
ENSMUSG00000006930.15	1.82702	4.50051	2.90662	1.54837	0.121533	NA	Hap1
ENSMUSG00000006931.15	135.36	-0.503932	0.40319	-1.24986	0.21135	0.530221	P3h4
ENSMUSG00000006932.17	4172.38	-0.0613184	0.186613	-0.328586	0.742468	0.903415	Ctnnb1
ENSMUSG00000006941.5	607.479	-0.4256	0.157254	-2.70645	0.00680074	0.0931418	Eif1b
ENSMUSG00000006948.7	0	NA	NA	NA	NA	NA	Klk4
ENSMUSG00000006958.13	50.4795	-0.205889	0.416029	-0.494891	0.620677	NA	Chrd
ENSMUSG00000006998.15	7032.67	-0.147045	0.147139	-0.99936	0.31762	0.640401	Psmd2
ENSMUSG00000007021.4	0.465888	-2.15138	3.98954	-0.539255	0.589711	NA	Syngr3
ENSMUSG00000007029.16	971.099	-0.0217612	0.149455	-0.145604	0.884234	0.961633	Vars
ENSMUSG00000007030.8	410.255	0.105223	0.240704	0.437146	0.662005	0.868907	Vwa7
ENSMUSG00000007033.4	1000.04	-0.114982	0.212857	-0.540183	0.589071	0.833016	Hspa1l
ENSMUSG00000007034.15	0	NA	NA	NA	NA	NA	Slc44a4
ENSMUSG00000007035.15	0.408815	-1.97998	3.99986	-0.495013	0.620591	NA	Msh5
ENSMUSG00000007036.15	1924.24	-0.0573641	0.121789	-0.471014	0.637631	0.858922	Abhd16a
ENSMUSG00000007038.5	426.583	-0.363436	0.186092	-1.95299	0.0508214	0.272045	Neu1
ENSMUSG00000007039.12	122.106	-0.104326	0.301518	-0.346004	0.72934	0.898192	Ddah2
ENSMUSG00000007041.9	203.468	-0.173926	0.233751	-0.744065	0.456837	0.754799	Clic1
ENSMUSG00000007050.17	119.936	-0.059007	0.385227	-0.153174	0.878261	0.959985	Lsm2
ENSMUSG00000007080.14	126.367	0.291814	0.346586	0.841969	0.399805	0.712632	Pole
ENSMUSG00000007097.14	58151.6	0.168734	0.151745	1.11196	0.266156	0.590794	Atp1a2
ENSMUSG00000007107.6	1.44961	-3.79749	3.84087	-0.988706	0.322807	NA	Atp1a4
ENSMUSG00000007122.11	61676.8	-0.100832	0.212054	-0.475502	0.634429	0.857383	Casq1
ENSMUSG00000007207.10	5.12439	-1.74147	1.62507	-1.07163	0.283888	NA	Stx1a
ENSMUSG00000007209.4	0	NA	NA	NA	NA	NA	Ceacam9
ENSMUSG00000007216.6	344.679	-0.0135502	0.172863	-0.0783867	0.93752	0.981406	Zfp775
ENSMUSG00000007279.14	19.633	-0.218653	0.713539	-0.306435	0.759273	NA	Scube2
ENSMUSG00000007338.9	586.395	-0.317708	0.165594	-1.91859	0.0550362	0.28129	Mrpl49
ENSMUSG00000007379.15	57.3493	0.495541	0.422991	1.17152	0.241391	NA	Dennd2c
ENSMUSG00000007411.16	1131.96	0.105082	0.162248	0.647664	0.517202	0.793357	Mark3
ENSMUSG00000007415.15	972.515	0.208323	0.175249	1.18872	0.234549	0.559486	Gatad1
ENSMUSG00000007440.10	0.774626	3.23793	3.97417	0.814745	0.415218	NA	Pcdha11
ENSMUSG00000007457.3	0	NA	NA	NA	NA	NA	2310003L06Rik
ENSMUSG00000007458.14	482.484	-0.0726486	0.191579	-0.37921	0.704532	0.889825	M6pr
ENSMUSG00000007476.18	452.654	0.790249	0.260943	3.02844	0.0024582	0.0523319	Lrrc8a
ENSMUSG00000007480.3	42.2773	0.170517	0.591736	0.288164	0.773221	NA	Mc5r
ENSMUSG00000007564.14	2640.11	-0.265814	0.128406	-2.0701	0.0384428	0.235791	Ppp2r1a
ENSMUSG00000007570.15	178.632	-0.0650178	0.262305	-0.247871	0.804234	0.929987	Fance
ENSMUSG00000007589.8	313.595	-0.0162823	0.179111	-0.0909059	0.927567	0.977406	Tinf2
ENSMUSG00000007591.14	0.493365	2.64336	4.00793	0.659533	0.509553	NA	Tssk4
ENSMUSG00000007594.10	0.476512	2.59838	4.01108	0.647801	0.517114	NA	Hapln4
ENSMUSG00000007603.8	493.864	0.096855	0.190376	0.508755	0.610924	0.843637	Dus3l
ENSMUSG00000007610.15	224.022	-0.378367	0.248333	-1.52363	0.127602	0.426204	Gtpbp3
ENSMUSG00000007613.15	614.494	0.197252	0.172302	1.1448	0.252291	0.580225	Tgfbr1
ENSMUSG00000007617.18	1132.16	0.154061	0.166784	0.923715	0.355635	0.676089	Homer1
ENSMUSG00000007646.13	7.01652	0.328836	1.30853	0.251301	0.801581	NA	Rad51c
ENSMUSG00000007653.12	0	NA	NA	NA	NA	NA	Gabrb2
ENSMUSG00000007655.16	684.827	0.57303	0.387448	1.47898	0.139144	0.440826	Cav1
ENSMUSG00000007656.13	971.342	-0.440751	0.149272	-2.95267	0.00315038	0.0595154	Arpp19
ENSMUSG00000007659.18	426.735	0.492614	0.319004	1.54422	0.122534	0.41941	Bcl2l1
ENSMUSG00000007670.9	566.486	0.0585028	0.171798	0.340532	0.733456	0.899306	Khsrp
ENSMUSG00000007682.6	29.6535	1.08521	0.547977	1.98039	0.0476601	NA	Dio2
ENSMUSG00000007721.6	1365.13	-0.250937	0.174645	-1.43684	0.150764	0.456873	Ccdc124
ENSMUSG00000007739.10	1967.15	-0.00340781	0.143591	-0.0237328	0.981066	0.995102	Cct4
ENSMUSG00000007777.9	395.779	-0.262285	0.233779	-1.12194	0.261889	0.586791	0610009B22Rik
ENSMUSG00000007783.10	19.3267	-0.771334	0.726523	-1.06168	0.288382	NA	Cpt1c
ENSMUSG00000007805.4	5.05358	1.22545	1.42901	0.857553	0.391139	NA	Twist2
ENSMUSG00000007812.16	319.867	0.0834717	0.182142	0.458279	0.646752	0.862969	Zfp655
ENSMUSG00000007815.13	1925.96	-0.00673639	0.125741	-0.0535737	0.957275	0.987654	Rhoa
ENSMUSG00000007817.14	1104.83	0.158833	0.232005	0.684608	0.493591	0.775959	Zmiz1
ENSMUSG00000007827.10	80.4792	0.446691	0.346993	1.28732	0.197983	0.511841	Ankrd26
ENSMUSG00000007833.15	236.154	-0.0939214	0.211378	-0.444328	0.656805	0.867112	Aldh16a1
ENSMUSG00000007836.6	474.921	-0.135717	0.227988	-0.59528	0.551656	0.812853	Hnrnpa0
ENSMUSG00000007837.11	173.437	0.0152104	0.272248	0.0558694	0.955446	0.987368	Prrg2
ENSMUSG00000007850.16	1279.4	-0.0322912	0.207791	-0.155403	0.876504	0.959065	Hnrnph1
ENSMUSG00000007867.9	124.245	-0.465114	0.321042	-1.44877	0.147403	0.45248	Ift43
ENSMUSG00000007872.3	408.755	0.13716	0.294335	0.466001	0.641215	0.860203	Id3
ENSMUSG00000007877.2	92576.7	-0.750722	0.155131	-4.83927	1.30315e-06	0.000282147	Tcap
ENSMUSG00000007880.16	1028.7	0.32889	0.143532	2.2914	0.0219404	0.178561	Arid1a
ENSMUSG00000007888.15	45.6381	0.504558	0.511924	0.985611	0.324324	NA	Crlf1
ENSMUSG00000007891.16	13137.3	-0.143387	0.121759	-1.17762	0.238946	0.56445	Ctsd
ENSMUSG00000007892.8	10015.2	-0.464822	0.187106	-2.48427	0.0129818	0.133675	Rplp1
ENSMUSG00000007907.4	0	NA	NA	NA	NA	NA	Cabs1
ENSMUSG00000007908.14	5.57909	1.18673	1.29431	0.916883	0.359204	NA	Hmgcll1
ENSMUSG00000007944.8	0	NA	NA	NA	NA	NA	Ttc9b
ENSMUSG00000007946.11	1.10124	0.482355	3.57978	0.134744	0.892814	NA	Phox2a
ENSMUSG00000007950.9	538.654	-0.20706	0.214535	-0.965155	0.334467	0.658052	Abhd8
ENSMUSG00000007987.12	97.2718	-0.066535	0.309096	-0.215257	0.829567	0.938683	Ift22
ENSMUSG00000007989.7	23.5824	-1.78912	0.919257	-1.94627	0.0516224	NA	Fzd3
ENSMUSG00000008028.15	0	NA	NA	NA	NA	NA	1700008O03Rik
ENSMUSG00000008035.12	750.632	-0.483053	0.253658	-1.90435	0.0568644	0.286363	Mid1ip1
ENSMUSG00000008036.11	622.967	-0.392465	0.214476	-1.82988	0.0672674	0.314285	Ap2s1
ENSMUSG00000008090.14	302.028	0.37141	0.236498	1.57046	0.116308	0.409251	Fgfrl1
ENSMUSG00000008129.14	15.9695	0.00932531	0.789467	0.0118122	0.990575	NA	4930432K21Rik
ENSMUSG00000008136.14	62.1127	-0.0393633	0.769658	-0.0511439	0.959211	0.988148	Fhl2
ENSMUSG00000008140.17	1026.36	-0.540649	0.223414	-2.41994	0.0155231	0.148462	Emc10
ENSMUSG00000008153.11	20.7556	0.988867	0.951324	1.03946	0.298589	NA	Clstn3
ENSMUSG00000008167.14	35.4336	0.0504178	0.452962	0.111307	0.911373	NA	Fbxw9
ENSMUSG00000008193.13	0	NA	NA	NA	NA	NA	Spib
ENSMUSG00000008200.14	271.962	0.139901	0.247173	0.566005	0.57139	0.82102	Fnbp4
ENSMUSG00000008206.16	98.1848	-0.0714848	0.372152	-0.192085	0.847676	0.945102	Cers4
ENSMUSG00000008226.14	1609.53	-0.135397	0.145113	-0.933048	0.350795	0.672338	Scrn3
ENSMUSG00000008301.11	313.299	-0.219343	0.187757	-1.16823	0.242715	0.567916	Phax
ENSMUSG00000008305.18	427.659	0.109437	0.187054	0.585054	0.558511	0.815983	Tle1
ENSMUSG00000008307.11	38.8715	0.671902	0.470711	1.42742	0.153459	NA	1700109H08Rik
ENSMUSG00000008318.10	220.568	0.729584	0.233621	3.12294	0.00179056	0.0444407	Relt
ENSMUSG00000008333.12	310.955	-0.295755	0.204667	-1.44505	0.148443	0.45389	Snrpb2
ENSMUSG00000008348.9	4371.66	0.0798812	0.213301	0.3745	0.708032	0.891976	Ubc
ENSMUSG00000008373.16	481.572	-0.00486159	0.185177	-0.0262537	0.979055	0.994804	Prpf31
ENSMUSG00000008384.8	246.503	-0.492979	0.281717	-1.74991	0.0801337	0.343493	Sertad1
ENSMUSG00000008393.8	227.35	0.13204	0.276094	0.478242	0.632478	0.856092	Carhsp1
ENSMUSG00000008398.15	278.222	0.175028	0.217999	0.802888	0.422039	0.729642	Elk3
ENSMUSG00000008429.8	863.94	0.0452757	0.198144	0.228499	0.819258	0.935035	Herpud2
ENSMUSG00000008435.15	336.284	0.128787	0.220726	0.583467	0.559579	0.815983	Rdh13
ENSMUSG00000008438.3	0	NA	NA	NA	NA	NA	Adam21
ENSMUSG00000008450.8	516.584	-0.0591868	0.219296	-0.269895	0.787241	0.924761	Nutf2
ENSMUSG00000008461.6	0	NA	NA	NA	NA	NA	Fut1
ENSMUSG00000008475.13	250.687	-0.0796716	0.28744	-0.277176	0.781645	0.922205	Arpc5
ENSMUSG00000008482.8	0	NA	NA	NA	NA	NA	Rnf151
ENSMUSG00000008489.18	0	NA	NA	NA	NA	NA	Elavl2
ENSMUSG00000008496.19	2.439	-0.513286	2.42191	-0.211935	0.832158	NA	Pou2f2
ENSMUSG00000008540.11	269.189	-0.399406	0.288964	-1.3822	0.16691	0.477234	Mgst1
ENSMUSG00000008575.17	2056.15	0.789413	0.238539	3.30937	0.000935067	0.0295504	Nfib
ENSMUSG00000008590.4	0	NA	NA	NA	NA	NA	Htr3b
ENSMUSG00000008601.12	0	NA	NA	NA	NA	NA	Rab25
ENSMUSG00000008604.11	2806.15	-0.090742	0.150227	-0.604033	0.545822	0.809781	Ubqln4
ENSMUSG00000008658.15	4729.16	-0.198526	0.145706	-1.36251	0.173037	0.484834	Rbfox1
ENSMUSG00000008668.14	4806.43	-0.441179	0.153385	-2.87629	0.00402384	0.0697558	Rps18
ENSMUSG00000008682.13	3569.24	-0.385433	0.135062	-2.85375	0.00432072	0.0729221	Rpl10
ENSMUSG00000008683.16	3186.75	-0.330117	0.145999	-2.2611	0.0237531	0.185219	Rps15a
ENSMUSG00000008690.15	1446.76	-0.287005	0.15191	-1.88931	0.0588502	0.292374	Ncaph2
ENSMUSG00000008730.17	1224.65	0.59283	0.148965	3.97967	6.90108e-05	0.00561966	Hipk1
ENSMUSG00000008734.9	461.9	-0.167717	0.17319	-0.968397	0.332846	0.655934	Gprc5b
ENSMUSG00000008763.16	300.04	0.147056	0.200595	0.733098	0.463499	0.758742	Man1a2
ENSMUSG00000008789.10	0	NA	NA	NA	NA	NA	Ceacam5
ENSMUSG00000008813.12	8.92362	0.345609	1.05409	0.327874	0.743007	NA	Tppp2
ENSMUSG00000008822.15	349.593	-0.196088	0.186379	-1.05209	0.292759	0.616258	Acyp1
ENSMUSG00000008843.4	0	NA	NA	NA	NA	NA	Cldn13
ENSMUSG00000008845.9	52.5224	0.13191	0.417623	0.31586	0.752109	NA	Cd163
ENSMUSG00000008855.17	1806.1	0.10398	0.148127	0.701965	0.482701	0.770028	Hdac5
ENSMUSG00000008859.8	646.282	0.119531	0.168257	0.71041	0.47745	0.767419	Rala
ENSMUSG00000008874.3	0.289922	-1.47607	4.03813	-0.365533	0.714714	NA	Clec3a
ENSMUSG00000008892.12	8182.57	-0.119505	0.117202	-1.01966	0.307891	0.629515	Vdac3
ENSMUSG00000008932.9	0	NA	NA	NA	NA	NA	Slc1a7
ENSMUSG00000008958.14	995.323	-0.142673	0.182951	-0.77984	0.435485	0.739953	Vps72
ENSMUSG00000008976.16	673.006	0.357968	0.151575	2.36166	0.0181933	0.161234	Gabpa
ENSMUSG00000008999.7	36.9113	-1.5379	0.683647	-2.24955	0.0244778	NA	Bmp7
ENSMUSG00000009013.5	192.218	0.243246	0.291761	0.833717	0.404441	0.716627	Dynll1
ENSMUSG00000009030.14	206.591	0.443855	0.275589	1.61057	0.107274	0.39681	Pdcl
ENSMUSG00000009035.13	458.873	0.233681	0.184551	1.26621	0.205436	0.52197	Tmem184b
ENSMUSG00000009047.3	0	NA	NA	NA	NA	NA	Gm5965
ENSMUSG00000009070.14	0	NA	NA	NA	NA	NA	Rsph14
ENSMUSG00000009073.16	2501.86	-0.0193948	0.122252	-0.158646	0.873948	0.9574	Nf2
ENSMUSG00000009075.2	4.64225	0.129203	1.4463	0.0893336	0.928817	NA	Cabp7
ENSMUSG00000009076.10	360.573	-0.533459	0.205647	-2.59405	0.00948516	0.113754	Zmat5
ENSMUSG00000009079.16	1379.25	-0.0977104	0.127345	-0.76729	0.442909	0.745017	Ewsr1
ENSMUSG00000009090.17	1264.69	0.0942314	0.156831	0.600845	0.547943	0.811393	Ap1b1
ENSMUSG00000009092.5	1.15119	3.85396	3.95093	0.975456	0.329334	NA	Derl3
ENSMUSG00000009093.7	0	NA	NA	NA	NA	NA	Gstt4
ENSMUSG00000009097.9	166.252	0.107645	0.446651	0.241005	0.809551	0.93152	Tbx1
ENSMUSG00000009108.15	4.20764	-4.28051	1.75414	-2.44024	0.0146775	NA	Gnat2
ENSMUSG00000009112.4	2665.04	0.221048	0.123301	1.79275	0.0730124	0.327013	Bcl2l13
ENSMUSG00000009114.17	5.90885	-0.0531123	1.6797	-0.03162	0.974775	NA	2610028H24Rik
ENSMUSG00000009115.5	0	NA	NA	NA	NA	NA	Spatc1l
ENSMUSG00000009145.6	3.00289	0.229957	2.31468	0.0993472	0.920863	NA	Dqx1
ENSMUSG00000009185.2	2.68165	-4.68332	2.60258	-1.7995	0.0719404	NA	Ccl8
ENSMUSG00000009207.15	511.149	0.317037	0.315576	1.00463	0.315076	0.637544	Lnpk
ENSMUSG00000009210.10	61.3254	-0.255588	0.484371	-0.527671	0.597728	0.837692	Prr29
ENSMUSG00000009214.9	0	NA	NA	NA	NA	NA	Mymk
ENSMUSG00000009216.7	0	NA	NA	NA	NA	NA	Fam163b
ENSMUSG00000009246.14	0	NA	NA	NA	NA	NA	Trpm5
ENSMUSG00000009248.6	0.408815	-1.97998	3.99986	-0.495013	0.620591	NA	Ascl2
ENSMUSG00000009281.6	195.307	-0.409396	0.265016	-1.54479	0.122396	0.419405	Rarres2
ENSMUSG00000009291.13	189.247	0.482532	0.518799	0.930094	0.352322	0.673157	Pttg1ip
ENSMUSG00000009292.18	0.408815	-1.97998	3.99986	-0.495013	0.620591	NA	Trpm2
ENSMUSG00000009293.17	1021.64	0.599763	0.69645	0.861172	0.389144	0.705472	Ube2g2
ENSMUSG00000009350.13	0	NA	NA	NA	NA	NA	Mpo
ENSMUSG00000009356.12	0	NA	NA	NA	NA	NA	Lpo
ENSMUSG00000009376.15	267.705	0.425653	0.259297	1.64156	0.100681	0.384726	Met
ENSMUSG00000009378.3	15.7469	-0.173138	0.821551	-0.210745	0.833086	NA	Slc16a12
ENSMUSG00000009394.13	21.111	-0.0922213	0.750787	-0.122833	0.902239	NA	Syn2
ENSMUSG00000009406.13	255.732	0.158545	0.21472	0.738381	0.460283	0.757444	Elk1
ENSMUSG00000009418.15	276.193	0.313122	0.208592	1.50112	0.133324	0.434563	Nav1
ENSMUSG00000009470.17	820.434	0.437038	0.144265	3.02942	0.00245025	0.0522719	Tnpo1
ENSMUSG00000009471.4	328.991	-0.245225	0.22693	-1.08062	0.279866	0.601334	Myod1
ENSMUSG00000009487.10	2.70021	-4.69277	2.61781	-1.79264	0.0730311	NA	Otog
ENSMUSG00000009535.13	655.717	-0.0345954	0.171265	-0.201999	0.839917	0.941714	Rnmt
ENSMUSG00000009545.14	13.8441	-0.427864	0.872801	-0.490219	0.623979	NA	Kcnq1
ENSMUSG00000009549.14	1349.26	-0.344377	0.276287	-1.24645	0.2126	0.531927	Srp14
ENSMUSG00000009551.2	0	NA	NA	NA	NA	NA	6330409D20Rik
ENSMUSG00000009555.16	381.235	-0.03824	0.210716	-0.181476	0.855994	0.949914	Cdk9
ENSMUSG00000009563.16	98.6025	-0.188564	0.374475	-0.503543	0.614583	0.84517	Tor2a
ENSMUSG00000009566.12	126.171	-0.279536	0.32804	-0.852139	0.394137	0.708552	Fpgs
ENSMUSG00000009569.14	602.576	1.00843	0.231621	4.35379	1.33806e-05	0.00158327	Mkl2
ENSMUSG00000009575.14	959.969	0.350055	0.15979	2.19072	0.0284721	0.202045	Cbx5
ENSMUSG00000009580.15	0	NA	NA	NA	NA	NA	Odam
ENSMUSG00000009585.17	38.1407	0.245137	0.562417	0.435864	0.662936	NA	Apobec3
ENSMUSG00000009588.9	0	NA	NA	NA	NA	NA	St6galnac1
ENSMUSG00000009596.9	0	NA	NA	NA	NA	NA	Taf7l
ENSMUSG00000009614.16	34.7819	-0.397756	0.625903	-0.635491	0.525108	NA	Sardh
ENSMUSG00000009621.18	107.569	0.303196	0.321951	0.941747	0.346322	0.668597	Vav2
ENSMUSG00000009628.14	0	NA	NA	NA	NA	NA	Tex15
ENSMUSG00000009630.10	593.315	-0.12576	0.166279	-0.756316	0.449459	0.748682	Ppp2cb
ENSMUSG00000009633.3	341.83	-0.518858	0.310671	-1.67012	0.0948957	0.373996	G0s2
ENSMUSG00000009640.11	307.036	-0.210641	0.184116	-1.14407	0.252594	0.580357	Dmap1
ENSMUSG00000009646.13	0	NA	NA	NA	NA	NA	Pla2g12b
ENSMUSG00000009647.13	726.107	0.346069	0.167282	2.06878	0.0385672	0.235791	Mcu
ENSMUSG00000009654.4	0.408815	-1.97998	3.99986	-0.495013	0.620591	NA	Oit3
ENSMUSG00000009670.11	0	NA	NA	NA	NA	NA	Tex11
ENSMUSG00000009681.10	144.003	0.468445	0.270913	1.72914	0.0837846	0.350861	Bcr
ENSMUSG00000009687.14	101.651	-0.143304	0.366797	-0.39069	0.696027	0.886684	Fxyd5
ENSMUSG00000009731.4	1.76843	-4.08304	2.94022	-1.38868	0.164929	NA	Kcnd1
ENSMUSG00000009733.8	238.596	0.126413	0.210707	0.599945	0.548543	0.811393	Tfcp2
ENSMUSG00000009734.18	0	NA	NA	NA	NA	NA	Pou6f2
ENSMUSG00000009739.16	515.289	0.0182365	0.163313	0.111666	0.911088	0.972886	Pou6f1
ENSMUSG00000009741.15	278.93	-0.64637	0.289248	-2.23466	0.0254397	0.191744	Ubp1
ENSMUSG00000009772.15	14.7898	1.32614	0.794621	1.6689	0.0951373	NA	Nuak2
ENSMUSG00000009828.15	97.571	-0.0490792	0.331807	-0.147915	0.88241	0.960759	Ick
ENSMUSG00000009863.14	12048.1	-0.217096	0.161262	-1.34623	0.178227	0.48914	Sdhb
ENSMUSG00000009876.13	49.607	0.318111	0.416201	0.764321	0.444676	NA	Cox4i2
ENSMUSG00000009894.15	601.466	-0.0547768	0.159592	-0.343231	0.731424	0.899041	Snap47
ENSMUSG00000009900.7	0	NA	NA	NA	NA	NA	Wnt3a
ENSMUSG00000009905.5	96.2504	-0.0761644	0.326	-0.233633	0.81527	0.933519	Kdsr
ENSMUSG00000009907.17	301.413	0.330832	0.246162	1.34396	0.178961	0.490336	Vps4b
ENSMUSG00000009927.9	3389.67	-0.50799	0.150558	-3.37404	0.000740742	0.0259031	Rps25
ENSMUSG00000009941.10	0	NA	NA	NA	NA	NA	Nxf2
ENSMUSG00000009995.17	447.465	-0.20414	0.255017	-0.800495	0.423424	0.731291	Taz
ENSMUSG00000010021.13	42.9021	-3.10343	2.55132	-1.2164	0.223832	NA	Kif19a
ENSMUSG00000010025.19	294.051	-0.0301748	0.202786	-0.148801	0.88171	0.960759	Aldh3a2
ENSMUSG00000010044.12	0	NA	NA	NA	NA	NA	Zmynd10
ENSMUSG00000010045.2	431.776	-0.127826	0.224169	-0.570224	0.568526	0.820303	Tmem115
ENSMUSG00000010047.12	199.013	-0.471684	0.328249	-1.43697	0.150726	0.456873	Hyal2
ENSMUSG00000010048.10	1006.86	-0.400066	0.162338	-2.4644	0.0137243	0.138436	Ifrd2
ENSMUSG00000010051.15	31.9063	0.685945	0.597938	1.14719	0.251305	NA	Hyal1
ENSMUSG00000010054.4	972.745	-0.504293	0.155078	-3.25186	0.00114653	0.0337223	Tusc2
ENSMUSG00000010057.8	221.539	-0.0452431	0.206757	-0.218823	0.826788	0.9378	Nprl2
ENSMUSG00000010064.15	1732.05	-0.193215	0.217432	-0.888626	0.374204	0.691842	Slc38a3
ENSMUSG00000010066.15	10.128	1.16083	0.90375	1.28446	0.198981	NA	Cacna2d2
ENSMUSG00000010067.13	310.4	-0.532931	0.207756	-2.56518	0.0103122	0.119907	Rassf1
ENSMUSG00000010080.15	0	NA	NA	NA	NA	NA	Epn3
ENSMUSG00000010086.17	0	NA	NA	NA	NA	NA	Rnf112
ENSMUSG00000010095.13	709.905	-0.277709	0.206908	-1.34219	0.179535	0.491114	Slc3a2
ENSMUSG00000010097.13	1439.68	-0.277461	0.135485	-2.04791	0.0405688	0.242946	Nxf1
ENSMUSG00000010110.17	231.312	0.184624	0.246739	0.748257	0.454305	0.753056	Stx5a
ENSMUSG00000010122.14	750.085	0.375114	0.297364	1.26146	0.207142	0.523305	Slc47a1
ENSMUSG00000010136.14	3.18665	0.646703	1.85417	0.348783	0.727252	NA	Pifo
ENSMUSG00000010142.12	4.36485	0.151695	2.16575	0.0700426	0.94416	NA	Tnfrsf13b
ENSMUSG00000010154.7	13.0033	-5.13276	1.41111	-3.63739	0.000275416	NA	Spire2
ENSMUSG00000010175.13	64.4518	0.0766969	0.643714	0.119147	0.905159	0.970385	Prox1
ENSMUSG00000010205.11	546.454	0.222938	0.188731	1.18124	0.237506	0.563254	Raver1
ENSMUSG00000010277.7	12594.9	0.248989	0.117271	2.1232	0.0337375	0.220534	2610507B11Rik
ENSMUSG00000010290.7	550.753	0.158336	0.162951	0.971676	0.331212	0.654322	AI597479
ENSMUSG00000010307.7	141.845	-0.320088	0.279009	-1.14723	0.251287	0.579281	Tmem86a
ENSMUSG00000010311.15	0.681358	-2.71365	3.96301	-0.684744	0.493506	NA	Optc
ENSMUSG00000010342.16	1.0923	3.75018	3.475	1.07919	0.280504	NA	Tex14
ENSMUSG00000010358.13	198.698	-0.353477	0.216614	-1.63183	0.102716	0.387575	Ifi35
ENSMUSG00000010362.9	490.098	-0.430798	0.208276	-2.0684	0.0386024	0.235791	Rdm1
ENSMUSG00000010376.14	1190.74	-0.429019	0.160576	-2.67174	0.00754585	0.0986973	Nedd8
ENSMUSG00000010392.8	449.032	0.0717339	0.160057	0.448179	0.654024	0.866131	Gosr1
ENSMUSG00000010406.11	446.353	-0.783111	0.211024	-3.71101	0.000206433	0.0119112	Mrpl52
ENSMUSG00000010435.7	0	NA	NA	NA	NA	NA	Spaca7
ENSMUSG00000010453.12	1461.75	-0.0692911	0.135675	-0.510713	0.609552	0.843214	Kansl3
ENSMUSG00000010461.15	581.857	0.364747	0.286227	1.27433	0.202547	0.517999	Eya4
ENSMUSG00000010476.14	144.915	-0.0505502	0.304613	-0.165949	0.868197	0.955239	Ebf3
ENSMUSG00000010492.10	1036.51	-0.125943	0.280077	-0.449672	0.652947	0.865268	Uckl1os
ENSMUSG00000010505.16	0	NA	NA	NA	NA	NA	Myt1
ENSMUSG00000010517.7	1690.92	0.107947	0.195818	0.551264	0.581453	0.827863	Faf1
ENSMUSG00000010529.6	1.77905	-1.39524	2.58657	-0.539419	0.589598	NA	Gm266
ENSMUSG00000010538.14	38.9694	-0.186746	0.449859	-0.415122	0.678053	NA	Tsacc
ENSMUSG00000010554.14	358.797	0.484211	0.3213	1.50704	0.131801	0.432223	Mettl16
ENSMUSG00000010592.8	7.51449	-0.801939	1.35561	-0.591572	0.554137	NA	Dazl
ENSMUSG00000010601.13	0	NA	NA	NA	NA	NA	Apol7a
ENSMUSG00000010607.8	265.325	-0.447124	0.242798	-1.84155	0.0655414	0.310123	Pigyl
ENSMUSG00000010608.15	1002.52	0.093339	0.176585	0.528579	0.597097	0.83726	Rbm25
ENSMUSG00000010609.15	205.341	-0.215692	0.247245	-0.872382	0.383	0.700355	Psen2
ENSMUSG00000010651.4	4.50334	-1.00266	2.0894	-0.479882	0.631312	NA	Acaa1b
ENSMUSG00000010660.3	236.413	0.0853308	0.201005	0.42452	0.671186	0.874407	Plcd1
ENSMUSG00000010663.4	165.234	-0.679746	0.520617	-1.30566	0.191669	0.506016	Fads1
ENSMUSG00000010721.15	476.152	-0.055296	0.276338	-0.200103	0.8414	0.942754	Lmbr1
ENSMUSG00000010751.15	34.5215	0.173205	0.551073	0.314305	0.753289	NA	Tnfrsf22
ENSMUSG00000010755.17	971.752	-0.187092	0.157603	-1.18711	0.235183	0.560185	Cars
ENSMUSG00000010760.5	0	NA	NA	NA	NA	NA	Phlda2
ENSMUSG00000010796.11	0	NA	NA	NA	NA	NA	Asz1
ENSMUSG00000010797.6	0	NA	NA	NA	NA	NA	Wnt2
ENSMUSG00000010803.13	1.15119	3.85396	3.95093	0.975456	0.329334	NA	Gabra1
ENSMUSG00000010825.17	0	NA	NA	NA	NA	NA	Grid2ip
ENSMUSG00000010830.7	32.8474	-0.088626	0.472353	-0.187626	0.851169	NA	Kdelr3
ENSMUSG00000010841.13	0	NA	NA	NA	NA	NA	1700006E09Rik
ENSMUSG00000010911.12	467.119	-0.191985	0.232065	-0.827288	0.408074	0.719806	Apip
ENSMUSG00000010914.10	1754.8	-0.0831794	0.127259	-0.653625	0.513354	0.790038	Pdhx
ENSMUSG00000010936.11	491.731	-0.271307	0.242	-1.12111	0.262243	0.587018	Vac14
ENSMUSG00000011008.13	0.774626	3.23793	3.97417	0.814745	0.415218	NA	Mcoln2
ENSMUSG00000011034.6	0	NA	NA	NA	NA	NA	Slc5a1
ENSMUSG00000011052.6	0	NA	NA	NA	NA	NA	1700049J03Rik
ENSMUSG00000011096.17	1861.38	-0.0541561	0.205188	-0.263935	0.79183	0.926572	Akt1s1
ENSMUSG00000011114.18	678.49	-0.333906	0.180542	-1.84946	0.064391	0.306883	Tbrg1
ENSMUSG00000011118.4	0	NA	NA	NA	NA	NA	Panx3
ENSMUSG00000011148.14	28022.4	-0.182693	0.115028	-1.58825	0.11223	0.405128	Adssl1
ENSMUSG00000011154.17	0	NA	NA	NA	NA	NA	Cfap161
ENSMUSG00000011158.8	398.58	0.0881476	0.188967	0.466472	0.640878	0.860203	Brf1
ENSMUSG00000011171.11	13.2795	0.588537	0.737839	0.79765	0.425074	NA	Vipr2
ENSMUSG00000011179.8	935.618	-0.524513	0.156454	-3.35251	0.000800838	0.0269845	Odc1
ENSMUSG00000011254.16	75.3794	0.056317	0.370056	0.152185	0.879041	0.96012	Thg1l
ENSMUSG00000011256.16	57.1356	0.693275	0.451041	1.53706	0.12428	NA	Adam19
ENSMUSG00000011257.19	6245.71	0.061676	0.13744	0.448748	0.653613	0.865884	Pabpc4
ENSMUSG00000011263.16	32.7504	0.311706	0.468918	0.664735	0.50622	NA	Exoc3l2
ENSMUSG00000011267.8	9.15991	-0.556991	0.911502	-0.611069	0.541154	NA	Zfp296
ENSMUSG00000011305.11	1074.86	-0.557468	0.912099	-0.611193	0.541072	0.807137	Plin5
ENSMUSG00000011306.7	622.129	-0.232728	0.170534	-1.3647	0.172347	0.484343	Sugp1
ENSMUSG00000011349.5	0	NA	NA	NA	NA	NA	Dmrtc2
ENSMUSG00000011350.15	0	NA	NA	NA	NA	NA	Gm5893
ENSMUSG00000011382.8	1734.61	-0.0829626	0.181788	-0.456371	0.648123	0.863034	Dhdh
ENSMUSG00000011427.16	188.058	0.0766716	0.272997	0.280852	0.778824	0.920981	Zfp790
ENSMUSG00000011463.5	0	NA	NA	NA	NA	NA	Cpb1
ENSMUSG00000011486.14	0	NA	NA	NA	NA	NA	Slc25a41
ENSMUSG00000011589.8	0	NA	NA	NA	NA	NA	Fsd1
ENSMUSG00000011632.7	0	NA	NA	NA	NA	NA	Pinlyp
ENSMUSG00000011658.15	473.292	0.0704477	0.260522	0.27041	0.786845	0.924557	Fuz
ENSMUSG00000011751.16	0	NA	NA	NA	NA	NA	Sptbn4
ENSMUSG00000011752.6	122.536	-0.541276	0.31003	-1.74588	0.0808314	0.343698	Pgam1
ENSMUSG00000011831.16	328.457	0.394231	0.178118	2.21331	0.026876	0.196944	Evi5
ENSMUSG00000011832.15	385.768	-0.199829	0.282698	-0.706864	0.479651	0.768166	Evi5l
ENSMUSG00000011837.4	300.879	-0.428435	0.242799	-1.76457	0.0776363	0.33815	Snapc2
ENSMUSG00000011877.13	1299.86	0.0232315	0.157119	0.14786	0.882454	0.960759	Git1
ENSMUSG00000011884.13	193.127	0.186352	0.236036	0.789506	0.429816	0.736331	Gltp
ENSMUSG00000011958.17	1153.79	0.0411987	0.143035	0.288032	0.773322	0.918168	Bnip2
ENSMUSG00000011960.12	365.388	0.433735	0.18771	2.31067	0.0208514	0.173177	Ccnt1
ENSMUSG00000012017.3	60.5262	-0.102262	0.377402	-0.270963	0.78642	0.924247	Scarf2
ENSMUSG00000012042.8	0	NA	NA	NA	NA	NA	4930579F01Rik
ENSMUSG00000012076.8	349.964	0.0324478	0.212548	0.152661	0.878666	0.960088	Brms1l
ENSMUSG00000012114.16	445.585	-0.169075	0.2099	-0.805503	0.42053	0.729382	Med15
ENSMUSG00000012117.13	297.598	-0.250862	0.244711	-1.02514	0.305298	0.626708	Dhdds
ENSMUSG00000012123.16	0	NA	NA	NA	NA	NA	Crybg2
ENSMUSG00000012126.16	28.294	-0.206425	0.669173	-0.308478	0.757718	NA	Ubxn11
ENSMUSG00000012187.13	3.81605	-2.07881	2.18405	-0.951816	0.34119	NA	Mogat1
ENSMUSG00000012211.13	0	NA	NA	NA	NA	NA	Tex22
ENSMUSG00000012282.2	0	NA	NA	NA	NA	NA	Wnt8a
ENSMUSG00000012296.16	614.096	-0.126418	0.173558	-0.728393	0.466373	0.76006	Tjap1
ENSMUSG00000012350.15	0	NA	NA	NA	NA	NA	Ehf
ENSMUSG00000012396.12	0	NA	NA	NA	NA	NA	Nanog
ENSMUSG00000012405.16	2911.21	-0.364352	0.142583	-2.55537	0.0106074	0.121282	Rpl15
ENSMUSG00000012422.14	394.735	-0.132772	0.188931	-0.702757	0.482207	0.770028	Tmem167
ENSMUSG00000012428.9	555.163	0.797175	0.194465	4.09932	4.14373e-05	0.00369883	Steap4
ENSMUSG00000012429.9	63.2973	-0.0941196	0.439956	-0.21393	0.830602	0.939202	Mplkip
ENSMUSG00000012443.3	3.40622	-1.99932	1.78676	-1.11897	0.263153	NA	Kif11
ENSMUSG00000012483.4	45.7897	-0.400087	0.481577	-0.830785	0.406095	NA	Rpa3
ENSMUSG00000012519.14	5.65771	0.805961	1.65142	0.48804	0.625521	NA	Mlkl
ENSMUSG00000012520.10	0	NA	NA	NA	NA	NA	Phox2b
ENSMUSG00000012535.14	1333.52	0.132728	0.149339	0.888767	0.374128	0.691828	Tnpo3
ENSMUSG00000012609.19	142.194	-0.0110714	0.267963	-0.0413167	0.967043	0.991094	Ttll5
ENSMUSG00000012640.16	270.696	0.565854	0.210262	2.69119	0.00711974	0.0953293	Zfp715
ENSMUSG00000012705.16	79.9037	-2.95365	1.51885	-1.94466	0.0518164	0.274787	Retn
ENSMUSG00000012777.14	0	NA	NA	NA	NA	NA	Acpt
ENSMUSG00000012819.15	135.861	1.19901	0.28241	4.24563	2.17978e-05	0.00219618	Cdh23
ENSMUSG00000012848.15	7529.28	-0.544326	0.152704	-3.56458	0.000364444	0.0173305	Rps5
ENSMUSG00000012889.8	0	NA	NA	NA	NA	NA	Podnl1
ENSMUSG00000013033.16	534.134	0.158405	0.339973	0.465934	0.641263	0.860203	Adgrl1
ENSMUSG00000013076.17	14478.7	0.490339	0.113148	4.3336	1.46693e-05	0.00169631	Amotl1
ENSMUSG00000013083.8	0	NA	NA	NA	NA	NA	2200002J24Rik
ENSMUSG00000013089.15	289.744	0.12237	0.216273	0.565814	0.57152	0.821091	Etv5
ENSMUSG00000013091.5	0	NA	NA	NA	NA	NA	Tmem190
ENSMUSG00000013150.15	200.6	-0.233295	0.489533	-0.476567	0.633671	0.8572	Gfod2
ENSMUSG00000013155.10	12.7458	-1.33531	1.00419	-1.32973	0.183607	NA	Enkd1
ENSMUSG00000013158.6	0	NA	NA	NA	NA	NA	4933405L10Rik
ENSMUSG00000013160.7	704.665	-0.27513	0.189823	-1.44941	0.147224	0.45248	Atp6v0d1
ENSMUSG00000013236.17	624.022	0.657758	0.219881	2.99142	0.00277681	0.055199	Ptprs
ENSMUSG00000013275.9	2135.22	0.398351	0.18722	2.12771	0.0333612	0.219163	Slc41a1
ENSMUSG00000013338.16	0	NA	NA	NA	NA	NA	Fer1l4
ENSMUSG00000013353.10	0	NA	NA	NA	NA	NA	4931406B18Rik
ENSMUSG00000013367.5	11.5549	0.831692	0.798781	1.0412	0.297782	NA	Iglon5
ENSMUSG00000013415.9	0.465888	-2.15138	3.98954	-0.539255	0.589711	NA	Igf2bp1
ENSMUSG00000013418.8	0	NA	NA	NA	NA	NA	B4galnt2
ENSMUSG00000013419.7	4296.4	0.0618311	0.178121	0.34713	0.728494	0.898192	Zfp651
ENSMUSG00000013465.19	509.62	-0.19509	0.185818	-1.0499	0.293764	0.616656	Nelfb
ENSMUSG00000013483.14	11.6981	0.890911	1.27132	0.700775	0.483443	NA	Card14
ENSMUSG00000013495.15	189.127	-0.14852	0.284235	-0.522525	0.601305	0.838777	Tmem175
ENSMUSG00000013523.13	62.7757	-2.04571	0.732261	-2.79368	0.00521114	0.0819607	Bcas1
ENSMUSG00000013539.13	993.38	-0.405854	0.290623	-1.3965	0.162565	0.471567	Tango2
ENSMUSG00000013562.12	0	NA	NA	NA	NA	NA	4833413E03Rik
ENSMUSG00000013584.5	16.8077	-0.644182	0.926106	-0.695581	0.486691	NA	Aldh1a2
ENSMUSG00000013593.12	14559.5	-0.243543	0.152591	-1.59605	0.110477	0.402799	Ndufs2
ENSMUSG00000013611.14	0	NA	NA	NA	NA	NA	Snx31
ENSMUSG00000013622.15	454.854	-0.0784442	0.221766	-0.353726	0.723544	0.896556	Atraid
ENSMUSG00000013629.16	307.029	0.201259	0.201817	0.997237	0.31865	0.640848	Cad
ENSMUSG00000013643.13	0	NA	NA	NA	NA	NA	Lypd8
ENSMUSG00000013646.17	527.502	-0.185279	0.202245	-0.916115	0.359606	0.678937	Sh3bp5l
ENSMUSG00000013653.2	0	NA	NA	NA	NA	NA	1810065E05Rik
ENSMUSG00000013662.5	1522.15	0.17393	0.130832	1.32942	0.18371	0.49498	Atad1
ENSMUSG00000013663.7	494.347	0.826081	0.215452	3.83417	0.000125989	0.00821837	Pten
ENSMUSG00000013668.9	0	NA	NA	NA	NA	NA	4933402N03Rik
ENSMUSG00000013698.12	840.249	-0.579073	0.289035	-2.00347	0.0451266	0.257032	Pea15a
ENSMUSG00000013701.12	2743.4	-0.312054	0.154155	-2.02428	0.0429409	0.250986	Timm23
ENSMUSG00000013707.3	5.43416	-1.89729	1.5745	-1.20501	0.228198	NA	Tnfaip8l2
ENSMUSG00000013736.16	262.409	0.0102166	0.201644	0.0506664	0.959591	0.98844	Trnt1
ENSMUSG00000013766.11	0	NA	NA	NA	NA	NA	Ly6g6e
ENSMUSG00000013787.15	1040.95	0.0849684	0.134496	0.631751	0.527549	0.798623	Ehmt2
ENSMUSG00000013822.7	493.553	-0.651079	0.217982	-2.98685	0.00281867	0.0556947	Elof1
ENSMUSG00000013833.15	727.065	-0.187005	0.193004	-0.968919	0.332585	0.655635	Med16
ENSMUSG00000013846.9	283.576	0.417212	0.213964	1.94992	0.0511858	0.273134	St3gal1
ENSMUSG00000013858.14	1406.19	-0.198069	0.221315	-0.894965	0.370806	0.688593	Tmem259
ENSMUSG00000013878.18	197.434	1.01302	0.46765	2.16619	0.0302969	0.208218	Rnf170
ENSMUSG00000013921.15	92.9628	-1.11469	0.427641	-2.6066	0.00914452	0.110911	Clip3
ENSMUSG00000013928.13	1.54877	1.48465	2.69744	0.550391	0.582051	NA	Thap8
ENSMUSG00000013936.12	8734.56	0.100017	0.982238	0.101826	0.918895	0.976068	Myl2
ENSMUSG00000013973.12	644.701	0.217593	0.242632	0.896801	0.369825	0.688407	Dedd
ENSMUSG00000013974.3	0	NA	NA	NA	NA	NA	Mcemp1
ENSMUSG00000013997.10	473.571	0.035539	0.188902	0.188135	0.850771	0.946383	Nit1
ENSMUSG00000014030.15	1.73038	-4.0531	2.95631	-1.371	0.170375	NA	Pax5
ENSMUSG00000014039.17	203.263	0.257276	0.268808	0.957097	0.338518	0.661969	Prdm15
ENSMUSG00000014074.17	275.415	-0.243417	0.201149	-1.21013	0.226229	0.548121	Rnf168
ENSMUSG00000014075.15	79.4671	-0.482603	0.32782	-1.47216	0.140978	0.443986	Tctex1d2
ENSMUSG00000014077.13	687.789	-0.0493579	0.163277	-0.302295	0.762427	0.914134	Chp1
ENSMUSG00000014104.12	0	NA	NA	NA	NA	NA	Sval2
ENSMUSG00000014158.12	36.5632	-1.09603	0.51873	-2.11291	0.0346085	NA	Trpv4
ENSMUSG00000014164.15	41.9581	0.500221	0.571462	0.875335	0.381392	NA	Klhl3
ENSMUSG00000014177.10	97.9349	-0.0107937	0.354684	-0.030432	0.975723	0.99365	Tvp23b
ENSMUSG00000014195.15	1505.12	-0.275494	0.13974	-1.97148	0.0486686	0.267586	Dnajc7
ENSMUSG00000014198.15	5.90306	1.43726	1.67477	0.858186	0.39079	NA	Zfp385c
ENSMUSG00000014226.10	852.08	-0.026132	0.193784	-0.134851	0.892729	0.96458	Cacybp
ENSMUSG00000014232.14	213.004	-0.429977	0.21702	-1.98128	0.0475596	0.264167	Cluap1
ENSMUSG00000014243.5	514.648	-0.559852	0.200522	-2.79198	0.00523871	0.0820784	Zswim7
ENSMUSG00000014245.8	56.2127	0.0611444	0.360999	0.169376	0.865501	NA	Pigl
ENSMUSG00000014294.4	4127.11	-0.528721	0.172341	-3.06788	0.00215586	0.0493391	Ndufa2
ENSMUSG00000014301.12	652.069	-0.574217	0.189072	-3.03702	0.00238926	0.0516201	Pam16
ENSMUSG00000014303.13	58.2317	0.396831	0.546649	0.725935	0.467879	NA	Glis2
ENSMUSG00000014313.14	7647.64	-0.269583	0.119255	-2.26057	0.023786	0.185312	Cox6c
ENSMUSG00000014329.14	125.687	0.802159	0.373716	2.14644	0.031838	0.21371	Bicc1
ENSMUSG00000014349.7	787.921	-0.0839922	0.164437	-0.510786	0.609501	0.843214	Ube2z
ENSMUSG00000014351.12	0	NA	NA	NA	NA	NA	Gip
ENSMUSG00000014353.14	190.455	-0.299683	0.380502	-0.787597	0.430932	0.73692	Tmem87b
ENSMUSG00000014355.10	1049.9	0.15568	0.131488	1.18399	0.236417	0.561958	Anapc1
ENSMUSG00000014361.5	74.8506	0.0777537	0.432562	0.179752	0.857347	0.950193	Mertk
ENSMUSG00000014402.15	746.751	-0.287444	0.146564	-1.96122	0.0498534	0.269415	Tsg101
ENSMUSG00000014418.16	350.909	-0.178403	0.197203	-0.904669	0.365641	0.684341	Hps5
ENSMUSG00000014426.8	1179.32	0.384247	0.140775	2.72951	0.00634282	0.0900202	Map3k4
ENSMUSG00000014444.17	403.924	0.285721	0.209459	1.36409	0.172538	0.48436	Piezo1
ENSMUSG00000014453.4	0	NA	NA	NA	NA	NA	Blk
ENSMUSG00000014470.4	786.993	-0.498293	0.156589	-3.18217	0.00146177	0.0393518	Rnf166
ENSMUSG00000014496.7	1577.76	0.296371	0.141734	2.09104	0.0365249	0.230283	Ankrd28
ENSMUSG00000014498.9	1788.82	0.221688	0.197502	1.12246	0.261665	0.586791	Ankrd52
ENSMUSG00000014503.14	30.7736	0.294044	0.641815	0.458145	0.646848	NA	Pkd2l2
ENSMUSG00000014504.16	563.612	-0.425618	0.193248	-2.20244	0.0276339	0.199459	Srp19
ENSMUSG00000014529.9	0	NA	NA	NA	NA	NA	Tmbim7
ENSMUSG00000014542.3	0	NA	NA	NA	NA	NA	Clec4f
ENSMUSG00000014543.14	0	NA	NA	NA	NA	NA	Klra17
ENSMUSG00000014547.10	321.837	0.0281996	0.188798	0.149364	0.881266	0.960557	Wdfy2
ENSMUSG00000014550.14	593.907	0.225858	0.163274	1.3833	0.166571	0.476958	Rbsn
ENSMUSG00000014551.8	551.631	-0.228435	0.1728	-1.32196	0.186181	0.498442	Mrps25
ENSMUSG00000014554.13	197.754	-0.231159	0.227325	-1.01686	0.309218	0.631152	Dguok
ENSMUSG00000014592.20	552.327	-0.0888	0.219135	-0.405229	0.685309	0.88016	Camta1
ENSMUSG00000014599.10	129.019	0.372067	0.294398	1.26382	0.206293	0.522577	Csf1
ENSMUSG00000014601.13	608.135	-0.0620791	0.157736	-0.393562	0.693904	0.885524	Strip1
ENSMUSG00000014602.15	141.253	-3.36552	1.10747	-3.03892	0.0023743	0.0515038	Kif1a
ENSMUSG00000014603.2	0	NA	NA	NA	NA	NA	Alx3
ENSMUSG00000014606.14	6481.15	-0.168256	0.199675	-0.842646	0.399426	0.712456	Slc25a11
ENSMUSG00000014609.16	279.075	-0.00533759	0.18469	-0.0289003	0.976944	0.994141	Chrne
ENSMUSG00000014633.15	276.242	-0.133607	0.192085	-0.695559	0.486705	0.772167	Cmc2
ENSMUSG00000014668.15	289.235	-0.138903	0.19934	-0.696817	0.485918	0.772006	Chfr
ENSMUSG00000014686.8	0	NA	NA	NA	NA	NA	Ceacam16
ENSMUSG00000014704.10	10.1612	-0.503013	0.8674	-0.579908	0.561976	NA	Hoxa2
ENSMUSG00000014725.15	0	NA	NA	NA	NA	NA	Adam28
ENSMUSG00000014747.6	0	NA	NA	NA	NA	NA	Ankrd53
ENSMUSG00000014748.13	1468.58	-0.23092	0.16857	-1.36987	0.170726	0.482854	Tex261
ENSMUSG00000014763.7	523.897	0.00784174	0.162936	0.0481277	0.961614	0.989523	Fam120b
ENSMUSG00000014767.16	89.0617	-0.223583	0.305243	-0.732476	0.463878	0.758742	Tbp
ENSMUSG00000014769.9	2391.2	-0.478666	0.176765	-2.70793	0.00677043	0.092977	Psmb1
ENSMUSG00000014771.12	208.736	-0.36962	0.245233	-1.50722	0.131754	0.432215	Pdcd2
ENSMUSG00000014773.13	98.7947	0.264995	0.294343	0.900293	0.367964	0.687299	Dll1
ENSMUSG00000014776.7	1551.81	-0.175036	0.129796	-1.34855	0.177482	0.488438	Nol3
ENSMUSG00000014778.10	1010.96	-0.14247	0.186006	-0.765945	0.443709	0.745203	Fhod1
ENSMUSG00000014782.16	0.476512	2.59838	4.01108	0.647801	0.517114	NA	Plekhg4
ENSMUSG00000014786.8	17.9339	0.010897	0.696846	0.0156377	0.987523	NA	Slc9a5
ENSMUSG00000014791.10	55.8281	0.273436	0.416721	0.65616	0.511721	NA	Elmo3
ENSMUSG00000014813.9	9.57957	0.714644	1.24485	0.57408	0.565914	NA	Stc1
ENSMUSG00000014837.15	18.0083	1.34501	0.768921	1.74921	0.0802541	NA	4931428F04Rik
ENSMUSG00000014846.12	710.06	-0.0752519	0.301538	-0.24956	0.802928	0.929902	Tppp3
ENSMUSG00000014850.15	360.547	0.223304	0.174467	1.27992	0.200573	0.515802	Msh3
ENSMUSG00000014852.16	0	NA	NA	NA	NA	NA	Adamts13
ENSMUSG00000014856.12	239.878	-0.400917	0.215679	-1.85887	0.0630463	0.303481	Tmem208
ENSMUSG00000014859.9	776.975	-0.131487	0.187642	-0.700732	0.48347	0.770644	E2f4
ENSMUSG00000014867.9	2612.72	-0.106486	0.148126	-0.718887	0.47221	0.763702	Surf4
ENSMUSG00000014873.15	245.266	-0.215948	0.257083	-0.839995	0.400911	0.713853	Surf2
ENSMUSG00000014905.4	675.112	-0.146031	0.1642	-0.889347	0.373817	0.691624	Dnajb9
ENSMUSG00000014907.10	87.6109	0.0937215	0.305703	0.306577	0.759166	0.912721	Naf1
ENSMUSG00000014932.15	123.22	0.556096	0.30182	1.84247	0.0654059	0.31	Yes1
ENSMUSG00000014956.15	8090.67	0.157551	0.123553	1.27517	0.202251	0.517582	Ppp1cb
ENSMUSG00000014959.12	1971.92	-0.0712272	0.139636	-0.510092	0.609987	0.843214	Gorasp2
ENSMUSG00000014980.14	200.984	-0.196507	0.260361	-0.754749	0.450399	0.749056	Tsen15
ENSMUSG00000015001.17	0	NA	NA	NA	NA	NA	Oc90
ENSMUSG00000015002.17	970.626	0.245419	0.130336	1.88297	0.0597046	0.294357	Efr3a
ENSMUSG00000015013.9	514.189	-0.477575	0.201761	-2.36703	0.0179314	0.159813	Trappc2l
ENSMUSG00000015016.8	359.728	-0.23889	0.256514	-0.931295	0.351701	0.672475	Acsf3
ENSMUSG00000015023.7	500.581	0.0251941	0.186744	0.134912	0.892681	0.96458	Ddx19a
ENSMUSG00000015027.11	28.8694	0.141839	0.518581	0.273514	0.784458	NA	Galns
ENSMUSG00000015053.14	134.553	-0.00546921	0.430507	-0.0127041	0.989864	0.997708	Gata2
ENSMUSG00000015083.11	44.4265	-0.495587	0.441618	-1.12221	0.261774	NA	C8g
ENSMUSG00000015085.8	159.504	-0.480396	0.302096	-1.59021	0.111788	0.404541	Entpd2
ENSMUSG00000015087.14	2611.11	0.0481174	0.125082	0.384688	0.700469	0.888331	Rabl6
ENSMUSG00000015090.13	0	NA	NA	NA	NA	NA	Ptgds
ENSMUSG00000015092.9	1633.85	0.0769757	0.163772	0.470019	0.638342	0.859001	Edf1
ENSMUSG00000015093.15	6.98084	1.17969	1.2343	0.95576	0.339194	NA	Clic3
ENSMUSG00000015094.16	165.799	0.282683	0.268088	1.05444	0.291681	0.615287	Npdc1
ENSMUSG00000015095.12	2018.11	-0.358866	0.154057	-2.32944	0.019836	0.168811	Fbxw5
ENSMUSG00000015112.15	15.6523	1.70973	1.16436	1.46838	0.142	NA	Slc25a13
ENSMUSG00000015120.15	395.531	0.0724359	0.190806	0.379631	0.70422	0.889761	Ube2i
ENSMUSG00000015126.9	295.796	-0.247526	0.217553	-1.13777	0.255215	0.58152	Tsr3
ENSMUSG00000015127.14	61.7451	-0.0951413	0.388154	-0.245112	0.80637	0.930937	Unkl
ENSMUSG00000015133.17	156.892	0.404589	0.293363	1.37914	0.167852	0.479119	Lrrk1
ENSMUSG00000015134.15	22.3289	-0.212065	0.63669	-0.333075	0.739078	NA	Aldh1a3
ENSMUSG00000015143.15	232.466	0.0814126	0.216799	0.375521	0.707273	0.891737	Actn1
ENSMUSG00000015149.14	1950.1	0.0340631	0.158064	0.215502	0.829376	0.938683	Sirt2
ENSMUSG00000015165.16	1079.54	-0.154527	0.169875	-0.909655	0.363005	0.682079	Hnrnpl
ENSMUSG00000015176.10	797.899	-0.0827545	0.169977	-0.486856	0.62636	0.85142	Nolc1
ENSMUSG00000015189.12	525.218	0.16147	0.160239	1.00768	0.313607	0.636343	Casd1
ENSMUSG00000015202.13	109.631	0.177069	0.298851	0.592501	0.553515	0.813439	Cnksr3
ENSMUSG00000015214.14	800.158	0.350902	0.156131	2.24748	0.0246093	0.189483	Mtmr1
ENSMUSG00000015217.11	87.2761	-0.380383	0.35316	-1.07708	0.281443	0.603193	Hmgb3
ENSMUSG00000015222.17	21.6183	1.1337	0.636191	1.78201	0.0747481	NA	Map2
ENSMUSG00000015224.10	17.2933	0.178095	0.698964	0.254798	0.798879	NA	Cyp2j9
ENSMUSG00000015242.14	0	NA	NA	NA	NA	NA	Nipsnap3a
ENSMUSG00000015243.4	473.355	0.470834	0.222033	2.12056	0.0339589	0.221517	Abca1
ENSMUSG00000015247.10	24.6685	0.0336685	0.665387	0.0505999	0.959644	NA	Nipsnap3b
ENSMUSG00000015289.4	393.043	-0.71497	0.192788	-3.70858	0.000208422	0.0119152	Lage3
ENSMUSG00000015290.15	1808.8	-0.0366016	0.151231	-0.242025	0.808761	0.93152	Ubl4a
ENSMUSG00000015291.10	606.535	-0.202147	0.183381	-1.10233	0.270317	0.593934	Gdi1
ENSMUSG00000015305.6	396.86	0.651779	0.186141	3.50153	0.000462594	0.0197788	Sash1
ENSMUSG00000015312.9	421.73	-0.730668	0.320187	-2.282	0.0224892	0.181339	Gadd45b
ENSMUSG00000015314.10	0	NA	NA	NA	NA	NA	Slamf6
ENSMUSG00000015316.11	0	NA	NA	NA	NA	NA	Slamf1
ENSMUSG00000015335.16	47.1908	-0.429549	0.46358	-0.92659	0.354139	NA	Zdhhc12
ENSMUSG00000015337.5	590.404	-0.438419	0.239812	-1.82818	0.0675226	0.314962	Endog
ENSMUSG00000015340.10	13.0653	1.17069	1.18463	0.988233	0.323039	NA	Cybb
ENSMUSG00000015341.17	540.633	-0.0612732	0.167571	-0.365655	0.714622	0.895885	Golga7
ENSMUSG00000015342.6	182.955	0.118891	0.281936	0.421694	0.673249	0.87532	Xk
ENSMUSG00000015354.8	93.8264	0.0283117	0.322116	0.0878928	0.929962	0.978118	Pcolce2
ENSMUSG00000015355.13	6.05783	-0.278911	1.06371	-0.262205	0.793164	NA	Cd48
ENSMUSG00000015357.10	1860.51	0.0125723	0.205856	0.0610732	0.951301	0.986822	Clpx
ENSMUSG00000015363.13	771.613	-0.111742	0.147512	-0.757513	0.448743	0.748248	Trabd
ENSMUSG00000015365.15	0.476512	2.59838	4.01108	0.647801	0.517114	NA	Mov10l1
ENSMUSG00000015377.9	327.306	-0.13172	0.208251	-0.632505	0.527057	0.798471	Dennd6b
ENSMUSG00000015396.4	9.60137	0.220599	1.21791	0.181129	0.856267	NA	Cd83
ENSMUSG00000015401.12	0.724806	-2.79763	3.95985	-0.706499	0.479878	NA	Tmem27
ENSMUSG00000015405.15	9.22995	-0.395062	1.56428	-0.252552	0.800614	NA	Ace2
ENSMUSG00000015437.5	0	NA	NA	NA	NA	NA	Gzmb
ENSMUSG00000015441.4	0	NA	NA	NA	NA	NA	Gzmf
ENSMUSG00000015443.9	0	NA	NA	NA	NA	NA	Gzmn
ENSMUSG00000015451.16	0.545086	-2.39299	3.97689	-0.601724	0.547358	NA	C4a
ENSMUSG00000015452.14	0	NA	NA	NA	NA	NA	Ager
ENSMUSG00000015461.15	180.716	0.0341498	0.257596	0.132571	0.894533	0.965754	Atf6b
ENSMUSG00000015467.14	50.856	-2.19999	1.48516	-1.48132	0.138522	NA	Egfl8
ENSMUSG00000015468.14	284.538	0.341348	0.223044	1.53041	0.125916	0.425208	Notch4
ENSMUSG00000015474.16	689.967	-0.346647	0.21217	-1.63381	0.102298	0.38732	Ppt2
ENSMUSG00000015476.6	2.51398	1.75626	2.32919	0.754022	0.450836	NA	Prrt1
ENSMUSG00000015478.13	388.792	-0.211856	0.22182	-0.955082	0.339536	0.662663	Rnf5
ENSMUSG00000015484.3	0	NA	NA	NA	NA	NA	Fam163a
ENSMUSG00000015488.14	1530.85	-0.290293	0.144993	-2.00212	0.0452721	0.257081	Cacfd1
ENSMUSG00000015501.10	1365.75	0.132481	0.258703	0.512097	0.608583	0.843151	Hivep2
ENSMUSG00000015519.12	0	NA	NA	NA	NA	NA	2310057J18Rik
ENSMUSG00000015522.18	788.022	0.250724	0.170345	1.47186	0.141058	0.443986	Arnt
ENSMUSG00000015533.9	4.44515	-0.755565	1.75111	-0.431478	0.666121	NA	Itga2
ENSMUSG00000015536.14	668.313	-0.4082	0.197139	-2.07062	0.0383942	0.235791	Mocs2
ENSMUSG00000015542.17	291.817	-0.128145	0.185295	-0.691571	0.489207	0.773116	Nat9
ENSMUSG00000015568.16	24072.5	0.298352	0.296473	1.00634	0.314253	0.636817	Lpl
ENSMUSG00000015575.14	211.777	-0.279505	0.328488	-0.850884	0.394834	0.708749	Atp6v0e
ENSMUSG00000015579.4	0	NA	NA	NA	NA	NA	Nkx2-5
ENSMUSG00000015597.16	349.769	-0.0102495	0.186025	-0.0550975	0.956061	0.987565	Zfp318
ENSMUSG00000015599.9	5.9388	6.19936	2.66349	2.32753	0.019937	NA	Ttbk1
ENSMUSG00000015605.5	1854.52	0.117356	0.123156	0.952905	0.340638	0.663367	Srf
ENSMUSG00000015619.10	1.40212	0.522194	3.32668	0.156971	0.875267	NA	Gata3
ENSMUSG00000015627.5	0	NA	NA	NA	NA	NA	Gata5
ENSMUSG00000015647.9	845.899	0.0166978	0.172387	0.0968621	0.922836	0.976571	Lama5
ENSMUSG00000015652.9	0	NA	NA	NA	NA	NA	Steap1
ENSMUSG00000015653.13	9.99368	-0.114361	0.888773	-0.128672	0.897617	NA	Steap2
ENSMUSG00000015656.17	14963.9	-0.0200096	0.152359	-0.131332	0.895513	0.965754	Hspa8
ENSMUSG00000015659.12	227.919	0.0755831	0.26689	0.2832	0.777024	0.919953	Serac1
ENSMUSG00000015665.8	0	NA	NA	NA	NA	NA	Awat1
ENSMUSG00000015668.13	192.974	-0.509611	0.257844	-1.97643	0.0481063	0.266338	Pdzd11
ENSMUSG00000015671.11	1916.15	-0.225353	0.149489	-1.50749	0.131685	0.432127	Psma2
ENSMUSG00000015672.4	398.401	0.285109	0.250436	1.13845	0.254932	0.58152	Mrpl32
ENSMUSG00000015697.14	339.398	0.0758411	0.217564	0.348592	0.727396	0.897347	Setdb1
ENSMUSG00000015702.13	0	NA	NA	NA	NA	NA	Anxa9
ENSMUSG00000015709.9	74.0561	-0.214288	0.569266	-0.376429	0.706598	0.891218	Arnt2
ENSMUSG00000015711.8	2604.82	0.0291862	0.156366	0.186652	0.851933	0.947048	Prune1
ENSMUSG00000015714.11	390.016	-0.411605	0.22627	-1.81908	0.0688986	0.318832	Cers2
ENSMUSG00000015721.18	0.493365	2.64336	4.00793	0.659533	0.509553	NA	Nlrp5
ENSMUSG00000015733.13	4833.52	-0.0287584	0.147612	-0.194824	0.845531	0.94394	Capza2
ENSMUSG00000015745.9	259.159	-0.0442833	0.307938	-0.143806	0.885654	0.962495	Plekho1
ENSMUSG00000015747.5	164.989	-0.156917	0.246583	-0.636368	0.524537	0.796563	Vps45
ENSMUSG00000015748.13	297.761	-0.172229	0.235019	-0.732832	0.463661	0.758742	Prpf3
ENSMUSG00000015749.12	1675.69	0.100152	0.139263	0.719153	0.472046	0.76368	Anp32e
ENSMUSG00000015750.15	326.984	-0.380615	0.220259	-1.72803	0.0839826	0.351112	Aph1a
ENSMUSG00000015755.16	3835.04	0.131334	0.119169	1.10208	0.270426	0.593934	Tab2
ENSMUSG00000015757.10	280.833	-0.237018	0.212734	-1.11415	0.265214	0.589816	Ppil4
ENSMUSG00000015759.10	895.131	0.00864619	0.173241	0.0499084	0.960195	0.988562	Cnih1
ENSMUSG00000015766.14	97.807	0.462991	0.302223	1.53195	0.125535	0.425208	Eps8
ENSMUSG00000015776.12	409.543	-0.271424	0.198572	-1.36688	0.171664	0.483919	Med22
ENSMUSG00000015787.15	0	NA	NA	NA	NA	NA	Abo
ENSMUSG00000015790.16	470.031	-0.439313	0.159215	-2.75924	0.00579361	0.0848023	Surf1
ENSMUSG00000015804.14	361.41	0.01412	0.230624	0.061225	0.95118	0.986822	Med28
ENSMUSG00000015806.12	680.755	0.136459	0.236868	0.576096	0.56455	0.818342	Qdpr
ENSMUSG00000015812.8	1.2707	3.99736	3.94678	1.01282	0.311148	NA	Gnrh1
ENSMUSG00000015829.13	0.476512	2.59838	4.01108	0.647801	0.517114	NA	Tnr
ENSMUSG00000015837.15	10492.9	-0.000208709	0.135936	-0.00153535	0.998775	0.999708	Sqstm1
ENSMUSG00000015839.6	927.396	0.223855	0.157879	1.4179	0.156221	0.463352	Nfe2l2
ENSMUSG00000015843.10	1067.53	-0.0825973	0.156713	-0.527061	0.598151	0.837821	Rxrg
ENSMUSG00000015846.14	4858.5	0.285952	0.118781	2.40738	0.0160674	0.151261	Rxra
ENSMUSG00000015850.11	737.683	-0.634415	0.266108	-2.38405	0.0171233	0.156769	Adamtsl4
ENSMUSG00000015852.13	27.4725	0.368875	0.565155	0.652697	0.513952	NA	Fcrls
ENSMUSG00000015854.7	0	NA	NA	NA	NA	NA	Cd5l
ENSMUSG00000015869.16	129.253	-0.193322	0.270728	-0.714083	0.475176	0.765571	Prpsap1
ENSMUSG00000015879.8	3.55953	2.85288	2.62226	1.08795	0.276618	NA	Fam184b
ENSMUSG00000015880.13	0	NA	NA	NA	NA	NA	Ncapg
ENSMUSG00000015882.17	75.0967	0.724861	0.3455	2.098	0.0359047	0.228763	Lcorl
ENSMUSG00000015889.8	456.511	-0.239619	0.173261	-1.38299	0.166667	0.476958	Lta4h
ENSMUSG00000015890.2	0	NA	NA	NA	NA	NA	Amdhd1
ENSMUSG00000015932.8	389.653	0.181287	0.173649	1.04398	0.296492	0.620044	Dstn
ENSMUSG00000015937.15	1115.03	-0.0484648	0.155796	-0.311079	0.75574	0.910324	H2afy
ENSMUSG00000015942.9	201.257	-0.156656	0.275529	-0.568567	0.56965	0.820303	Gtf2ird2
ENSMUSG00000015943.11	315.269	-0.892502	0.436115	-2.04648	0.040709	0.243107	Bola1
ENSMUSG00000015944.9	2722.84	0.653848	0.12349	5.29475	1.19182e-07	4.22681e-05	Gatsl2
ENSMUSG00000015947.10	0.434883	-2.06084	3.99484	-0.515877	0.605941	NA	Fcgr1
ENSMUSG00000015950.13	10.696	-1.45479	1.0892	-1.33565	0.181663	NA	Ncf1
ENSMUSG00000015957.12	99.8181	-0.406398	0.336792	-1.20667	0.227558	0.550685	Wnt11
ENSMUSG00000015961.8	136.167	0.131206	0.258937	0.50671	0.612358	0.844565	Adss
ENSMUSG00000015962.5	0.776481	-2.89151	3.95653	-0.730819	0.46489	NA	1700016C15Rik
ENSMUSG00000015966.17	1.15969	-3.47559	3.94003	-0.882122	0.377711	NA	Il17rb
ENSMUSG00000015968.17	0.794187	3.32542	3.97025	0.837585	0.402264	NA	Cacna1d
ENSMUSG00000015970.19	16.0352	-4.23586	3.02908	-1.3984	0.161993	NA	Chdh
ENSMUSG00000015971.5	707.694	-0.220041	0.176843	-1.24427	0.2134	0.532665	Actr8
ENSMUSG00000015980.14	47.4836	0.932585	0.496682	1.87763	0.0604321	NA	Lrrc27
ENSMUSG00000015981.12	2.47289	-1.04139	2.36113	-0.441056	0.659172	NA	Stk32c
ENSMUSG00000015994.10	1135.5	-0.284819	0.164458	-1.73186	0.0832984	0.34952	Fnta
ENSMUSG00000016018.4	1028.07	-0.00677471	0.145452	-0.046577	0.96285	0.990088	Skiv2l2
ENSMUSG00000016024.9	171.882	-0.274898	0.245537	-1.11958	0.262893	0.587288	Lbp
ENSMUSG00000016028.9	5.81699	-2.82356	1.98453	-1.42278	0.154799	NA	Celsr1
ENSMUSG00000016087.13	174.75	0.956637	0.244721	3.90909	9.26456e-05	0.0065018	Fli1
ENSMUSG00000016128.14	174.161	0.76821	0.342948	2.24002	0.0250898	0.191247	Stard13
ENSMUSG00000016150.15	0	NA	NA	NA	NA	NA	Tenm1
ENSMUSG00000016179.11	8.47094	0.191158	1.01677	0.188004	0.850873	NA	Camk1g
ENSMUSG00000016181.9	166.556	-0.147666	0.256526	-0.575635	0.564862	0.818342	Diexf
ENSMUSG00000016194.14	62.5886	-0.219202	0.393504	-0.557052	0.577492	0.824809	Hsd11b1
ENSMUSG00000016200.14	3.63231	1.99528	1.7653	1.13028	0.258359	NA	Syt14
ENSMUSG00000016206.6	36.2154	-0.0368348	0.487011	-0.0756343	0.93971	NA	H2-M3
ENSMUSG00000016239.11	7.99213	-3.07543	1.86659	-1.64762	0.0994316	NA	Lonrf3
ENSMUSG00000016252.7	8126.68	-0.498016	0.202177	-2.46327	0.0137675	0.138436	Atp5e
ENSMUSG00000016253.12	634.027	-0.423974	0.159858	-2.65219	0.00799722	0.101794	Nelfcd
ENSMUSG00000016255.5	0	NA	NA	NA	NA	NA	Tubb1
ENSMUSG00000016256.10	570.234	-0.353536	0.186164	-1.89906	0.0575561	0.288232	Ctsz
ENSMUSG00000016257.15	948.914	0.011678	0.197475	0.0591366	0.952843	0.98698	Prelid3b
ENSMUSG00000016262.14	32.6749	1.01251	0.489817	2.06711	0.0387234	NA	Sertad4
ENSMUSG00000016283.13	0	NA	NA	NA	NA	NA	H2-M2
ENSMUSG00000016308.12	323.98	-0.439104	0.320924	-1.36825	0.171234	0.483796	Ube2a
ENSMUSG00000016319.3	648.963	-0.0938551	0.166057	-0.565197	0.57194	0.821339	Slc25a5
ENSMUSG00000016327.9	132.062	0.54214	0.405921	1.33558	0.181687	0.493684	Atp1b4
ENSMUSG00000016344.14	479.31	-0.610994	0.20093	-3.04083	0.00235929	0.0512995	Ppdpf
ENSMUSG00000016346.17	6.47565	2.41333	1.55545	1.55153	0.120776	NA	Kcnq2
ENSMUSG00000016349.10	48036.2	-0.0253434	0.118915	-0.213122	0.831232	0.939202	Eef1a2
ENSMUSG00000016356.17	55.0102	0.800764	0.530292	1.51004	0.131033	NA	Col20a1
ENSMUSG00000016382.15	409.263	0.648538	0.198605	3.26547	0.00109284	0.032708	Pls3
ENSMUSG00000016386.15	87.6229	0.240836	0.461379	0.521991	0.601676	0.839065	Mpped2
ENSMUSG00000016409.4	228.917	0.101857	0.201715	0.504955	0.61359	0.84517	Nkap
ENSMUSG00000016427.7	3000.61	-0.215064	0.16193	-1.32812	0.184137	0.495053	Ndufa1
ENSMUSG00000016458.14	0	NA	NA	NA	NA	NA	Wt1
ENSMUSG00000016477.18	360.266	0.291083	0.20494	1.42033	0.155511	0.462717	E2f3
ENSMUSG00000016481.15	681.971	0.224334	0.205989	1.08906	0.276127	0.598354	Cr1l
ENSMUSG00000016487.15	808.247	0.297497	0.179235	1.65982	0.0969516	0.377756	Ppfibp1
ENSMUSG00000016493.13	23.6986	0.0899548	0.578792	0.155418	0.876492	NA	Cd46
ENSMUSG00000016494.9	772.097	0.286908	0.193969	1.47915	0.139102	0.440826	Cd34
ENSMUSG00000016495.12	199.74	0.0543764	0.224406	0.242313	0.808537	0.93152	Plgrkt
ENSMUSG00000016496.7	70.0236	0.556835	0.33576	1.65843	0.097231	0.378112	Cd274
ENSMUSG00000016498.9	0	NA	NA	NA	NA	NA	Pdcd1lg2
ENSMUSG00000016503.16	569.395	-0.106987	0.160767	-0.665475	0.505747	0.783859	Gtf3a
ENSMUSG00000016510.11	364.97	-0.00165323	0.189582	-0.00872037	0.993042	0.998549	Mtif3
ENSMUSG00000016520.7	96.9855	1.15129	0.316894	3.63304	0.000280103	0.0143956	Lnx2
ENSMUSG00000016524.12	0	NA	NA	NA	NA	NA	Il19
ENSMUSG00000016526.8	0	NA	NA	NA	NA	NA	Dyrk3
ENSMUSG00000016528.10	7691.03	0.0980402	0.162045	0.605017	0.545168	0.8094	Mapkapk2
ENSMUSG00000016529.5	0	NA	NA	NA	NA	NA	Il10
ENSMUSG00000016534.15	1501.85	-0.0483091	0.131999	-0.36598	0.71438	0.895814	Lamp2
ENSMUSG00000016541.9	756.261	-0.0668458	0.140795	-0.474774	0.634948	0.857722	Atxn10
ENSMUSG00000016552.13	17.4706	-0.194271	0.828107	-0.234596	0.814522	NA	Foxred2
ENSMUSG00000016554.8	1494	-0.0834785	0.143987	-0.579763	0.562075	0.817213	Eif3d
ENSMUSG00000016559.14	1323.36	-0.405537	0.238018	-1.70381	0.0884172	0.35975	H3f3b
ENSMUSG00000016619.9	337.189	-0.220965	0.190893	-1.15753	0.247055	0.573586	Nup50
ENSMUSG00000016624.15	2.65894	1.43446	2.30696	0.621796	0.534076	NA	Phf21b
ENSMUSG00000016626.10	0	NA	NA	NA	NA	NA	Nlrp14
ENSMUSG00000016637.6	198.551	-0.278702	0.301546	-0.924244	0.355359	0.676089	Ift27
ENSMUSG00000016664.14	1316.03	0.345997	0.174514	1.98263	0.0474091	0.264029	Pacsin2
ENSMUSG00000016756.17	11.0097	2.29706	1.13345	2.02661	0.0427028	NA	Cmah
ENSMUSG00000016757.10	229.999	0.02533	0.217097	0.116676	0.907117	0.971154	Ttll12
ENSMUSG00000016758.3	10.1132	-0.657506	1.1585	-0.567551	0.57034	NA	Bik
ENSMUSG00000016763.14	31.1439	-3.14467	2.45867	-1.27901	0.200894	NA	Scube1
ENSMUSG00000016831.11	1523.25	0.167853	0.159178	1.0545	0.291654	0.615287	Tox4
ENSMUSG00000016833.14	373.331	-0.379377	0.172219	-2.20288	0.0276034	0.199459	Mrps18c
ENSMUSG00000016918.15	164.739	0.0137335	0.254854	0.0538878	0.957025	0.987654	Sulf1
ENSMUSG00000016921.14	883.201	-0.168813	0.157307	-1.07314	0.283206	0.605381	Srsf6
ENSMUSG00000016933.17	646.363	0.302837	0.16708	1.81253	0.0699048	0.320339	Plcg1
ENSMUSG00000016940.18	427.942	-0.246922	0.18313	-1.34834	0.177548	0.488438	Kctd2
ENSMUSG00000016942.5	0	NA	NA	NA	NA	NA	Tmprss6
ENSMUSG00000016946.5	192.854	-0.0241233	0.270817	-0.0890759	0.929022	0.977432	Kctd5
ENSMUSG00000016982.6	0	NA	NA	NA	NA	NA	Pom121l2
ENSMUSG00000016984.7	45.2098	0.270332	0.406429	0.665139	0.505961	NA	Etaa1
ENSMUSG00000016995.17	8.90212	-0.027774	3.4192	-0.00812296	0.993519	NA	Matn4
ENSMUSG00000016998.2	0	NA	NA	NA	NA	NA	Svs4
ENSMUSG00000017000.2	0	NA	NA	NA	NA	NA	Svs6
ENSMUSG00000017002.14	2.26916	0.259274	1.80597	0.143565	0.885844	NA	Slpi
ENSMUSG00000017003.7	0	NA	NA	NA	NA	NA	Svs3a
ENSMUSG00000017004.7	0	NA	NA	NA	NA	NA	Svs5
ENSMUSG00000017007.9	0	NA	NA	NA	NA	NA	Rbpjl
ENSMUSG00000017009.3	499.572	0.421975	0.295353	1.42871	0.153086	0.460436	Sdc4
ENSMUSG00000017049.4	0	NA	NA	NA	NA	NA	Ccdc70
ENSMUSG00000017057.9	40.666	0.255404	0.50512	0.505631	0.613116	NA	Il13ra1
ENSMUSG00000017064.4	0	NA	NA	NA	NA	NA	Prl5a1
ENSMUSG00000017119.19	1952.59	0.27108	0.175381	1.54566	0.122187	0.419316	Nbr1
ENSMUSG00000017132.17	952.936	0.283087	0.342634	0.826206	0.408687	0.720513	Cyth1
ENSMUSG00000017144.8	91.2267	0.0299785	0.396092	0.0756858	0.939669	0.981642	Rnd3
ENSMUSG00000017146.12	0.434883	-2.06084	3.99484	-0.515877	0.605941	NA	Brca1
ENSMUSG00000017165.1	0	NA	NA	NA	NA	NA	Gast
ENSMUSG00000017167.6	31.0915	0.0823697	0.755131	0.10908	0.913139	NA	Cntnap1
ENSMUSG00000017176.17	158.419	-0.0723573	0.337759	-0.214228	0.830369	0.939137	Nt5c3b
ENSMUSG00000017188.3	1014.58	-0.388975	0.134445	-2.8932	0.00381343	0.0677233	Coa3
ENSMUSG00000017195.15	0	NA	NA	NA	NA	NA	Zpbp2
ENSMUSG00000017204.4	0	NA	NA	NA	NA	NA	Gsdma
ENSMUSG00000017210.14	1136.74	-0.11556	0.129324	-0.893572	0.371551	0.689443	Med24
ENSMUSG00000017211.14	0	NA	NA	NA	NA	NA	Gsdma2
ENSMUSG00000017221.14	3138.79	-0.361182	0.136031	-2.65515	0.0079273	0.101283	Psmd3
ENSMUSG00000017264.16	560.55	-0.300734	0.16221	-1.85398	0.0637421	0.304383	Exosc10
ENSMUSG00000017286.15	438.627	-0.00809656	0.266868	-0.0303392	0.975797	0.99365	Glod4
ENSMUSG00000017288.15	594.699	-0.000687859	0.164363	-0.00418499	0.996661	0.999202	Vps53
ENSMUSG00000017291.13	1195.52	1.16616	0.561893	2.07541	0.0379487	0.234324	Taok1
ENSMUSG00000017299.13	308.828	-0.348913	0.240775	-1.44912	0.147303	0.45248	Dnttip1
ENSMUSG00000017300.9	261016	-0.541619	0.144448	-3.74958	0.000177133	0.010603	Tnnc2
ENSMUSG00000017307.15	99.0496	-0.3042	0.298093	-1.02049	0.307497	0.628901	Acot8
ENSMUSG00000017309.11	822.432	0.215688	0.218524	0.987019	0.323633	0.646122	Cd300lg
ENSMUSG00000017310.7	0	NA	NA	NA	NA	NA	Spint4
ENSMUSG00000017311.15	0	NA	NA	NA	NA	NA	Pyy
ENSMUSG00000017314.12	61.1669	0.0547021	0.404114	0.135363	0.892325	0.96458	Mpp2
ENSMUSG00000017316.13	0	NA	NA	NA	NA	NA	Ppy
ENSMUSG00000017344.4	400.849	0.327149	0.214578	1.52461	0.127355	0.426204	Vtn
ENSMUSG00000017376.15	222.066	0.369397	0.24149	1.52966	0.126102	0.425388	Nlk
ENSMUSG00000017386.10	88.6778	-0.241965	0.356624	-0.678489	0.497462	0.779077	Traf4
ENSMUSG00000017390.15	8.65696	-2.63961	1.33661	-1.97485	0.0482849	NA	Aldoc
ENSMUSG00000017400.10	1.1853	-3.50532	3.36144	-1.0428	0.297039	NA	Stac2
ENSMUSG00000017404.12	4500.99	-0.390513	0.123992	-3.1495	0.0016355	0.0422407	Rpl19
ENSMUSG00000017405.14	7.12125	-1.21041	1.23865	-0.9772	0.32847	NA	Nek8
ENSMUSG00000017412.15	21.4238	1.0412	0.716441	1.45329	0.146143	NA	Cacnb4
ENSMUSG00000017417.14	118.781	0.451501	0.307655	1.46756	0.142224	0.445631	Plxdc1
ENSMUSG00000017418.13	303.128	0.412346	0.246644	1.67183	0.0945587	0.372957	Arl5b
ENSMUSG00000017421.18	780.44	-0.162564	0.149616	-1.08655	0.277237	0.598917	Zfp207
ENSMUSG00000017428.16	2234.77	-0.219939	0.15344	-1.43339	0.151747	0.458484	Psmd11
ENSMUSG00000017446.14	94.0169	0.113639	0.317607	0.357796	0.720496	0.896556	C1qtnf1
ENSMUSG00000017453.4	0	NA	NA	NA	NA	NA	Pipox
ENSMUSG00000017466.9	1396.69	-0.0256892	0.251723	-0.102053	0.918714	0.976068	Timp2
ENSMUSG00000017478.15	786.092	0.0800574	0.164232	0.487464	0.625929	0.851304	Zc3h18
ENSMUSG00000017485.11	938.529	0.310115	0.154568	2.00633	0.0448207	0.256089	Top2b
ENSMUSG00000017491.9	144.812	-0.366521	0.367312	-0.997847	0.318354	0.640737	Rarb
ENSMUSG00000017493.12	702.102	-0.267605	0.173252	-1.54461	0.122442	0.419405	Igfbp4
ENSMUSG00000017499.15	1.42354	-3.77261	3.16337	-1.1926	0.233028	NA	Cdc6
ENSMUSG00000017548.15	398.422	0.157734	0.197442	0.798888	0.424355	0.732153	Suz12
ENSMUSG00000017550.14	13.7234	-0.577005	0.854961	-0.674891	0.499745	NA	Atad5
ENSMUSG00000017561.16	74.5536	0.316082	0.347903	0.908533	0.363597	0.682505	Crlf3
ENSMUSG00000017588.2	0	NA	NA	NA	NA	NA	Krt27
ENSMUSG00000017607.9	1.83254	0.76397	3.08378	0.247738	0.804337	NA	Tns4
ENSMUSG00000017615.12	1668.44	0.669088	0.540599	1.23768	0.215835	0.535953	Tnfaip1
ENSMUSG00000017631.18	360.808	-0.0780885	0.205656	-0.379703	0.704166	0.889761	Abr
ENSMUSG00000017639.13	6.35878	0.617207	1.45445	0.424358	0.671304	NA	Rab11fip4
ENSMUSG00000017652.16	5.24394	0.824049	1.69733	0.485497	0.627324	NA	Cd40
ENSMUSG00000017664.16	381.359	-0.317582	0.191982	-1.65423	0.0980808	0.37935	Slc35c2
ENSMUSG00000017667.9	125.913	0.625294	0.30029	2.0823	0.0373147	0.232526	Zfp334
ENSMUSG00000017670.16	391.313	-0.0506931	0.20357	-0.24902	0.803345	0.929902	Elmo2
ENSMUSG00000017677.11	131.497	0.645005	0.253734	2.54206	0.0110202	0.123698	Wsb1
ENSMUSG00000017679.16	40.3613	-1.16377	0.784438	-1.48357	0.137923	NA	Ttpal
ENSMUSG00000017686.16	846.776	0.0542909	0.134659	0.403175	0.68682	0.880791	Rhot1
ENSMUSG00000017688.14	0	NA	NA	NA	NA	NA	Hnf4g
ENSMUSG00000017692.8	93.1629	-0.519669	0.364098	-1.42728	0.1535	0.460624	Rhbdl3
ENSMUSG00000017697.3	7.96509	0.0951751	1.24176	0.0766454	0.938906	NA	Ada
ENSMUSG00000017707.9	3843.45	-0.0302813	0.133015	-0.227654	0.819916	0.935264	Serinc3
ENSMUSG00000017713.9	131.804	-0.126968	0.308281	-0.411858	0.680443	0.87827	Tha1
ENSMUSG00000017715.11	546.316	-0.168734	0.168496	-1.00141	0.316627	0.639345	Pgs1
ENSMUSG00000017716.15	0.545086	-2.39299	3.97689	-0.601724	0.547358	NA	Birc5
ENSMUSG00000017718.15	39.414	-0.674876	0.614283	-1.09864	0.271925	NA	Afmid
ENSMUSG00000017720.2	0	NA	NA	NA	NA	NA	Trp53tg5
ENSMUSG00000017721.15	718.518	-0.26646	0.148966	-1.78873	0.0736584	0.328605	Pigt
ENSMUSG00000017723.11	0	NA	NA	NA	NA	NA	Wfdc2
ENSMUSG00000017724.14	27.4148	0.746948	0.529499	1.41067	0.158343	NA	Etv4
ENSMUSG00000017733.4	0	NA	NA	NA	NA	NA	Eppin
ENSMUSG00000017734.15	552.843	-0.296486	0.153232	-1.93488	0.0530047	0.277786	Dbndd2
ENSMUSG00000017737.2	4.75836	-0.753358	2.13447	-0.352948	0.724127	NA	Mmp9
ENSMUSG00000017740.17	20.5006	0.910949	0.614968	1.4813	0.138528	NA	Slc12a5
ENSMUSG00000017747.13	153.528	-0.450986	0.295622	-1.52555	0.127122	0.42604	Ghdc
ENSMUSG00000017754.13	295.164	-0.437428	0.243939	-1.79319	0.0729428	0.326989	Pltp
ENSMUSG00000017756.9	140.652	0.0767402	0.261659	0.293284	0.769305	0.916144	Slc12a7
ENSMUSG00000017760.15	1401.48	-0.21158	0.180453	-1.17249	0.241	0.567033	Ctsa
ENSMUSG00000017764.2	179.548	-0.00875012	0.237897	-0.0367811	0.97066	0.992507	Zswim1
ENSMUSG00000017765.17	623.568	-0.472329	0.239995	-1.96807	0.0490595	0.268001	Slc12a4
ENSMUSG00000017767.3	0	NA	NA	NA	NA	NA	Spata25
ENSMUSG00000017774.19	1351.04	0.200503	0.175846	1.14021	0.254197	0.581284	Myo1c
ENSMUSG00000017776.15	1184.69	0.111626	0.170804	0.653528	0.513416	0.790038	Crk
ENSMUSG00000017778.14	5581.67	-0.452234	0.149736	-3.02021	0.00252599	0.0531084	Cox7c
ENSMUSG00000017781.17	1561.05	-0.218513	0.208514	-1.04795	0.294661	0.617858	Pitpna
ENSMUSG00000017801.15	195.085	-0.261549	0.270758	-0.965989	0.334049	0.65763	Mlx
ENSMUSG00000017802.14	1183.02	-0.0499489	0.134055	-0.3726	0.709446	0.892705	Retreg3
ENSMUSG00000017817.11	16257	0.122084	0.190614	0.640477	0.521862	0.795385	Jph2
ENSMUSG00000017830.15	10.4026	0.222067	1.52194	0.14591	0.883992	NA	Dhx58
ENSMUSG00000017831.7	778.276	0.138531	0.162366	0.853203	0.393547	0.708435	Rab5a
ENSMUSG00000017832.2	0	NA	NA	NA	NA	NA	Hspb9
ENSMUSG00000017837.12	483.604	-0.0552596	0.202257	-0.273215	0.784688	0.923648	Nkiras2
ENSMUSG00000017843.14	1553.16	0.218749	0.142856	1.53126	0.125706	0.425208	Ppp2r5c
ENSMUSG00000017858.12	370.299	-0.0218712	0.182957	-0.119543	0.904845	0.97026	Ift52
ENSMUSG00000017861.11	2.67416	-0.187262	1.98961	-0.0941202	0.925014	NA	Mybl2
ENSMUSG00000017868.16	0	NA	NA	NA	NA	NA	Sgk2
ENSMUSG00000017897.18	29.5457	-0.330785	0.675795	-0.489476	0.624505	NA	Eya2
ENSMUSG00000017922.14	0	NA	NA	NA	NA	NA	Prl3c1
ENSMUSG00000017929.13	211.036	0.315607	0.26237	1.20291	0.229012	0.552496	B4galt5
ENSMUSG00000017943.15	0	NA	NA	NA	NA	NA	Gdap1l1
ENSMUSG00000017950.16	0	NA	NA	NA	NA	NA	Hnf4a
ENSMUSG00000017969.13	28.7176	-0.0687279	0.589346	-0.116617	0.907163	NA	Ptgis
ENSMUSG00000017978.18	2.69753	5.07577	2.14594	2.36528	0.0180162	NA	Cadps2
ENSMUSG00000017999.16	327.853	-0.316425	0.198459	-1.59441	0.110844	0.40284	Ddx27
ENSMUSG00000018001.18	288.537	0.135419	0.205013	0.66054	0.508908	0.787147	Cyth3
ENSMUSG00000018008.7	24.3906	-0.36681	0.583308	-0.628844	0.529451	NA	Cyth4
ENSMUSG00000018012.11	12.2195	-1.27945	1.08204	-1.18244	0.23703	NA	Rac3
ENSMUSG00000018040.9	643.856	-0.216528	0.160176	-1.35182	0.176434	0.486967	Rrp7a
ENSMUSG00000018042.17	1000.09	-0.0648536	0.166152	-0.390327	0.696294	0.886684	Cyb5r3
ENSMUSG00000018068.13	47.5373	1.40639	0.458139	3.0698	0.00214204	NA	Ints2
ENSMUSG00000018076.12	776.553	0.342216	0.15709	2.17847	0.029371	0.205981	Med13l
ENSMUSG00000018102.5	752.327	-0.167215	0.193295	-0.865075	0.386998	0.70411	Hist1h2bc
ENSMUSG00000018126.15	31.5863	-0.345129	0.512937	-0.672849	0.501043	NA	Baiap2l2
ENSMUSG00000018143.10	665.353	0.0996603	0.287932	0.346124	0.729249	0.898192	Mafk
ENSMUSG00000018160.15	548.979	0.277513	0.173828	1.59648	0.110381	0.402758	Med1
ENSMUSG00000018166.8	200.718	-0.545403	0.387002	-1.4093	0.158746	0.465935	Erbb3
ENSMUSG00000018167.10	405.417	-0.51532	0.209098	-2.46449	0.0137209	0.138436	Stard3
ENSMUSG00000018168.8	2.66406	-1.41076	1.989	-0.709284	0.478148	NA	Ikzf3
ENSMUSG00000018169.12	82.7995	-0.388575	0.550507	-0.70585	0.480281	0.768813	Mfng
ENSMUSG00000018171.9	755.67	-0.202627	0.162361	-1.24801	0.212028	0.531366	Vmp1
ENSMUSG00000018189.12	430.802	-0.116692	0.204443	-0.570778	0.56815	0.820303	Uchl5
ENSMUSG00000018196.18	447.051	-0.113463	0.19856	-0.57143	0.567708	0.820303	Glrx2
ENSMUSG00000018199.8	155.943	0.675197	0.253964	2.65863	0.00784581	0.100934	Trove2
ENSMUSG00000018209.15	296.081	0.103133	0.196045	0.52607	0.59884	0.83798	Stk4
ENSMUSG00000018211.13	0	NA	NA	NA	NA	NA	Wfdc15b
ENSMUSG00000018217.12	2421.35	-2.61964	1.1662	-2.2463	0.0246845	0.189483	Pmp22
ENSMUSG00000018238.6	6.98018	-0.342823	1.57279	-0.217971	0.827452	NA	Gdf9
ENSMUSG00000018239.9	103.713	-0.0198844	0.286851	-0.0693195	0.944735	0.983998	Zcchc10
ENSMUSG00000018259.13	0	NA	NA	NA	NA	NA	Prl8a2
ENSMUSG00000018263.11	1.29104	3.98813	3.94704	1.01041	0.312298	NA	Tbx5
ENSMUSG00000018286.6	3443.27	-0.578428	0.133281	-4.33991	1.42539e-05	0.00166722	Psmb6
ENSMUSG00000018287.12	1434.29	-0.186643	0.13214	-1.41247	0.157811	0.464734	Spag7
ENSMUSG00000018293.4	2153.38	-0.36084	0.178029	-2.02686	0.0426764	0.250302	Pfn1
ENSMUSG00000018322.10	295.037	-0.0179392	0.219646	-0.0816731	0.934907	0.98038	Tomm34
ENSMUSG00000018326.9	1106.01	-0.0514215	0.148303	-0.346733	0.728792	0.898192	Ywhab
ENSMUSG00000018334.17	3444.81	0.195012	0.123591	1.57789	0.114591	0.407578	Ksr1
ENSMUSG00000018339.11	14200	-0.979988	0.662543	-1.47913	0.139105	0.440826	Gpx3
ENSMUSG00000018340.13	5625.72	-0.0261194	0.122815	-0.212672	0.831583	0.939261	Anxa6
ENSMUSG00000018341.12	0	NA	NA	NA	NA	NA	Il12rb2
ENSMUSG00000018347.16	49.3889	-0.525971	0.428888	-1.22636	0.220064	NA	Zkscan6
ENSMUSG00000018362.14	269.446	-0.282177	0.233747	-1.20719	0.227358	0.550333	Kpna2
ENSMUSG00000018363.16	509.103	0.441057	0.2513	1.7551	0.0792415	0.342114	Smurf2
ENSMUSG00000018372.13	102.087	-0.252532	0.28924	-0.873088	0.382615	0.699891	Cep95
ENSMUSG00000018377.10	2421.69	0.0766542	0.152428	0.502888	0.615043	0.84517	Vezf1
ENSMUSG00000018378.13	2923.11	-0.065194	0.174872	-0.37281	0.70929	0.892705	Cuedc1
ENSMUSG00000018379.17	417.476	0.259578	0.205667	1.26213	0.206903	0.52315	Srsf1
ENSMUSG00000018381.15	45.5968	-0.527244	0.608601	-0.866321	0.386314	NA	Abi3
ENSMUSG00000018387.12	9.02342	-1.1509	1.10958	-1.03724	0.299623	NA	Shroom1
ENSMUSG00000018395.19	104.798	-0.220254	0.358719	-0.614002	0.539214	0.805852	Kif3a
ENSMUSG00000018398.18	272.679	0.378087	0.236638	1.59774	0.1101	0.402291	2021-09-08
ENSMUSG00000018401.17	395.936	-0.102732	0.220968	-0.464915	0.641992	0.860578	Mtmr4
ENSMUSG00000018405.7	190.141	0.0554839	0.315445	0.175891	0.86038	0.951615	Mrm1
ENSMUSG00000018411.17	1460.96	-0.00101612	0.306672	-0.00331336	0.997356	0.999517	Mapt
ENSMUSG00000018412.16	608.532	0.0563467	0.229807	0.245192	0.806308	0.930937	Kansl1
ENSMUSG00000018415.14	3018.5	0.232021	0.178458	1.30014	0.193551	0.506579	Gid4
ENSMUSG00000018417.14	310.052	0.286037	0.224197	1.27583	0.202017	0.517489	Myo1b
ENSMUSG00000018425.18	382.148	0.0150635	0.214153	0.0703401	0.943923	0.983551	Dhx40
ENSMUSG00000018427.7	160.213	1.06125	0.237007	4.47772	7.54428e-06	0.00105165	Ypel2
ENSMUSG00000018428.15	2422.63	0.324317	0.212197	1.52838	0.126419	0.42541	Akap1
ENSMUSG00000018433.14	339.923	0.125161	0.179402	0.697657	0.485392	0.771809	Nol11
ENSMUSG00000018442.13	208.084	0.296015	0.296589	0.998065	0.318248	0.640651	Derl2
ENSMUSG00000018446.8	1622.74	-0.278176	0.14196	-1.95954	0.0500496	0.269902	C1qbp
ENSMUSG00000018449.12	115.645	-0.248791	0.293088	-0.848864	0.395957	0.709501	Rpain
ENSMUSG00000018451.6	0	NA	NA	NA	NA	NA	6330403K07Rik
ENSMUSG00000018459.15	0.953901	-3.19757	3.94707	-0.810114	0.417875	NA	Slc13a3
ENSMUSG00000018470.8	1.80746	4.47586	3.57588	1.25168	0.210687	NA	Kcnab3
ENSMUSG00000018474.17	198.158	0.649792	0.233946	2.77753	0.0054774	0.082958	Chd3
ENSMUSG00000018476.7	745.167	4.93663e-05	0.178289	0.000276889	0.999779	0.999829	Kdm6b
ENSMUSG00000018479.12	0	NA	NA	NA	NA	NA	1700125H20Rik
ENSMUSG00000018481.9	371.248	0.292686	0.185862	1.57475	0.115314	0.408628	Appbp2
ENSMUSG00000018486.2	0	NA	NA	NA	NA	NA	Wnt9b
ENSMUSG00000018500.2	13.1806	2.50973	1.12668	2.22754	0.025911	NA	Adora2b
ENSMUSG00000018501.17	2704.18	0.299073	0.125755	2.37822	0.0173965	0.157548	Ncor1
ENSMUSG00000018507.16	26.0473	1.21801	0.965686	1.26129	0.207206	NA	Trpv2
ENSMUSG00000018509.8	313.893	-0.433602	0.197058	-2.20037	0.0277804	0.199783	Cenpv
ENSMUSG00000018537.16	35.6079	0.638742	0.54781	1.16599	0.243618	NA	Pcgf2
ENSMUSG00000018541.10	171.621	-0.0212041	0.232872	-0.0910544	0.927449	0.977406	Cwc25
ENSMUSG00000018543.8	0	NA	NA	NA	NA	NA	1700001P01Rik
ENSMUSG00000018547.8	2663.56	0.141919	0.166885	0.850405	0.3951	0.708929	Pip4k2b
ENSMUSG00000018548.15	155.546	-0.0223132	0.288695	-0.0772901	0.938393	0.981406	Trim37
ENSMUSG00000018554.13	157.611	-0.0936275	0.393054	-0.238205	0.811722	0.931918	Ybx2
ENSMUSG00000018559.16	4371.54	-0.247709	0.131478	-1.88403	0.0595604	0.293932	Ctdnep1
ENSMUSG00000018565.17	427.812	-0.207002	0.226273	-0.914832	0.36028	0.679382	Elp5
ENSMUSG00000018566.14	12639	-0.205004	0.148832	-1.37742	0.168382	0.480095	Slc2a4
ENSMUSG00000018567.14	2736.62	-0.412282	0.153778	-2.68101	0.00734	0.0971285	Gabarap
ENSMUSG00000018569.12	0	NA	NA	NA	NA	NA	Cldn7
ENSMUSG00000018570.17	4.11765	-1.19314	2.15659	-0.553256	0.580088	NA	2810408A11Rik
ENSMUSG00000018572.10	373.534	-0.343054	0.217796	-1.57512	0.115229	0.408628	Phf23
ENSMUSG00000018574.14	10789.8	-0.132715	0.230617	-0.575479	0.564968	0.818379	Acadvl
ENSMUSG00000018581.15	0	NA	NA	NA	NA	NA	Dnah11
ENSMUSG00000018583.5	2925.39	0.158272	0.123866	1.27777	0.201331	0.516706	G3bp1
ENSMUSG00000018585.9	365.752	-0.361454	0.194876	-1.85479	0.0636261	0.304377	Atox1
ENSMUSG00000018589.8	0	NA	NA	NA	NA	NA	Glra2
ENSMUSG00000018593.13	3886.9	-0.582385	0.281664	-2.06766	0.038672	0.235791	Sparc
ENSMUSG00000018595.6	0	NA	NA	NA	NA	NA	Glra4
ENSMUSG00000018599.5	2558.71	-0.17387	0.130396	-1.3334	0.182402	0.493883	Mief2
ENSMUSG00000018604.18	209.345	0.839916	0.467769	1.79558	0.0725616	0.325567	Tbx3
ENSMUSG00000018620.3	0	NA	NA	NA	NA	NA	Mmp20
ENSMUSG00000018623.9	0	NA	NA	NA	NA	NA	Mmp7
ENSMUSG00000018634.10	0	NA	NA	NA	NA	NA	Crhr1
ENSMUSG00000018648.15	134.687	-0.73511	0.294549	-2.49571	0.0125704	0.131681	Dusp14
ENSMUSG00000018651.14	262.258	-0.326043	0.21683	-1.50368	0.132664	0.433583	Tada2a
ENSMUSG00000018654.17	5.00155	-5.58551	1.77623	-3.14458	0.00166327	NA	Ikzf1
ENSMUSG00000018656.5	0	NA	NA	NA	NA	NA	Tcaf3
ENSMUSG00000018659.12	317.287	-0.357063	0.194127	-1.83933	0.0658672	0.310542	Pnpo
ENSMUSG00000018661.17	474.735	0.0161724	0.163071	0.0991738	0.921	0.976401	Cog1
ENSMUSG00000018666.13	561.232	-0.212334	0.287248	-0.739201	0.459785	0.75696	Cbx1
ENSMUSG00000018669.14	591.284	-0.252692	0.194905	-1.29648	0.194809	0.50817	Cdk5rap3
ENSMUSG00000018672.15	430.711	-0.20473	0.189036	-1.08302	0.278799	0.600492	Copz2
ENSMUSG00000018677.9	920.194	-0.0565327	0.208681	-0.270905	0.786464	0.924247	Slc25a39
ENSMUSG00000018678.13	310.831	0.10794	0.186484	0.578817	0.562713	0.817534	Sp2
ENSMUSG00000018697.14	238.237	-0.148614	0.228917	-0.649203	0.516207	0.792522	Aatf
ENSMUSG00000018698.15	0	NA	NA	NA	NA	NA	Lhx1
ENSMUSG00000018707.13	5991.44	0.286394	0.121479	2.35756	0.0183957	0.161884	Dync1h1
ENSMUSG00000018727.19	0	NA	NA	NA	NA	NA	Cpsf4l
ENSMUSG00000018733.10	278.184	-0.112498	0.200042	-0.562371	0.573863	0.822484	Pex12
ENSMUSG00000018736.14	1176.95	-0.134974	0.153779	-0.877715	0.380098	0.698024	Ndel1
ENSMUSG00000018740.14	86.4294	-0.604571	0.367109	-1.64684	0.0995904	0.382283	Slc25a35
ENSMUSG00000018750.14	1010.34	0.299238	0.210218	1.42346	0.154601	0.461902	Zbtb4
ENSMUSG00000018752.19	122.699	-0.213627	0.347714	-0.614374	0.538968	0.805721	Tnfsfm13
ENSMUSG00000018761.14	93.9882	-0.601596	0.334787	-1.79695	0.072343	0.325448	Mpdu1
ENSMUSG00000018765.5	3741.42	-0.111759	0.144518	-0.773325	0.43933	0.743246	Fxr2
ENSMUSG00000018770.9	10837.1	-0.22274	0.175344	-1.2703	0.203978	0.52009	Atp5g3
ENSMUSG00000018774.13	18.9334	0.41064	1.03282	0.397592	0.690931	NA	Cd68
ENSMUSG00000018776.9	0	NA	NA	NA	NA	NA	Slc35g3
ENSMUSG00000018796.13	9236.33	-0.372151	0.24579	-1.5141	0.13	0.429201	Acsl1
ENSMUSG00000018800.14	329.845	-0.286484	0.198776	-1.44124	0.149516	0.455123	Abca5
[truncated: 14,384 more rows]
